# Supplementary material for: Body typing of children and adolescents using 3D-body scanning
Source: PLoS One. 2017 Oct 20;12(10):e0186881. doi: 10.1371/journal.pone.0186881 (PMC5650166; doi:10.1371/journal.pone.0186881)
Supplement: S1 Table — It contains sex, age, body type, and height- and Z-normalized body measures of all 2,735 participants. (XLSX) [file pone.0186881.s002.xlsx]

## Sheet: z-data
Sex	Age	Body type	Body measure (z-normalized)
			ANKLE_GTH_L	ANKLE_GTH_R	ARM_LTH_L	ARM_LTH_R	ARM_LTH_T_NECK_B_L	ARM_LTH_T_NECK_B_R	ARM_LTH_T_NECK_L	ARM_LTH_T_NECK_R	BELLY_CIRC	BELLY_CIRC_HT	BMI	BUST_CHEST_GTH	BUST_CHEST_GTH_HZ	BUTTOCK_GTH	BUTTOCK_HT	CALF_GTH_L	CALF_GTH_R	CR_SHOULDER_O_NECK	FOREARM_GTH_L	FOREARM_GTH_R	FOREARM_LTH_L	FOREARM_LTH_R	HEAD_CIRC	HIGH_WAIST_GTH	HIP_GTH	HIP_HT	HT	INSEAM_L	INSEAM_R	KNEE_GTH_L	KNEE_GTH_R	KNEE_HT	MID_NECK_GTH	MIDDLE_HIP	THIGH_GTH_L_HZ	THIGH_GTH_R_HZ	UNDERBUST_CIRC_HZ	UP_ARM_GTH_L	UP_ARM_GTH_R	UP_ARM_LTH_L	UP_ARM_LTH_R	WAIST_GTH	WRIST_GTH_L	WRIST_GTH_R	WT	WTH
male	5.721	Y/Nw	0.741689	0.691122	-1.11713	-0.518404	-0.122108	-0.254389	-0.260577	-0.626508	0.0798557	-1.54728	0.24437	-0.346385	-0.251915	-0.173381	-1.92883	-0.681785	-0.52836	1.22292	-0.562568	-0.288907	-1.63416	-0.96123	2.55798	0.604488	-0.271688	0.325467	-2.23148	-2.30772	0.202296	0.0173492	-1.97383	1.42466	0.247435	-0.580798	-0.570768	0.24031	-0.407459	-0.135167	1.16556	0.966298	0.501609	2.5012	0.898048	-1.19915	2.45166	1.26914
male	5.756	Y/Nw	1.62492	1.27229	-1.2111	-1.62039	-0.425928	-1.08695	-0.548284	-1.61951	0.219307	-1.73506	0.318152	-0.547783	-0.580907	-0.358329	-2.14083	0.281925	0.248499	1.30084	0.494174	0.44239	-1.53349	-2.19085	2.31845	0.724481	-0.22352	-1.75941	-2.23037	-2.26	0.444339	0.133606	-2.14491	1.05121	-0.229838	-0.409582	-0.637225	0.304052	0.330732	0.228764	0.766547	1.31014	0.651034	3.23165	1.60605	-1.22476	2.67729	1.42115
male	5.814	Y/Nw	0.424274	0.262713	-0.189072	-0.35052	0.425668	0.267881	-0.284077	-0.32729	-0.43948	-2.44958	-0.29033	-0.68185	-0.779643	-0.881591	-2.85631	-0.797182	-0.602126	1.27054	0.0588493	-0.31373	-0.640142	-0.702492	2.24167	0.0319526	-0.97949	-0.50563	-1.9585	-1.93993	-0.679805	-0.550174	-2.85416	1.70775	-0.46384	-1.05298	-1.09853	-0.29553	-0.496375	-0.730108	0.956108	0.763706	-0.0558768	1.88523	2.13111	-1.44984	2.64661	1.26914
male	5.858	Y/Nw	1.60912	1.45631	-0.774806	-1.01282	-0.589418	-0.262394	-0.496247	-0.589095	-0.103324	-1.45666	0.132254	-0.0420025	-0.136477	-0.439958	-1.94761	-0.20849	-0.0853583	0.963962	0.0782791	-0.367169	-1.01489	-1.46718	2.57638	0.187283	-0.540101	-1.46924	-1.49206	-1.52017	-0.135426	-0.428154	-2.01692	1.5871	-0.24513	-0.512669	-0.568824	-0.353601	0.0402788	0.106123	0.561024	1.02436	-0.120755	1.52624	1.56177	-1.37614	2.31681	0.509103
male	5.923	Y/Nw	0.410212	0.607339	-1.332	-1.60364	-1.28711	-1.26376	-1.22546	-1.28122	-0.426151	-1.64939	-0.64392	-1.24394	-1.34581	-1.17189	-1.81363	-0.723913	-0.652277	0.504163	-0.605559	-1.06723	-1.83699	-2.14772	1.33109	-0.63471	-1.12099	-1.42229	-1.38746	-1.28356	-0.847695	-0.843583	-1.82893	0.356653	-0.637857	-1.05851	-1.08078	-1.08235	-0.751629	-0.845396	1.15705	1.25351	-0.325699	-0.356607	0.0619605	-1.33226	1.76962	0.965128
male	5.953	Y/Nw	0.346441	0.446016	-0.251138	-1.26593	-0.617738	-0.408473	-0.830873	-1.17849	0.146219	-2.07971	0.274493	-0.422249	-0.431579	0.520009	-2.51826	0.314399	0.401271	0.55949	0.591377	0.475026	-0.561389	-1.60434	2.07002	0.43428	0.794274	-1.43019	-3.17206	-3.06301	-0.0613883	-0.0860789	-2.51556	1.13139	0.23022	-0.623775	-0.718712	0.0625678	0.0950747	0.119262	0.666986	0.79779	0.466896	1.14624	0.87161	-1.1689	1.61857	-0.0989305
male	5.962	Y/Nw	2.1516	1.66182	-2.91446	-2.2597	-2.84133	-2.36361	-2.65857	-2.70864	-0.28493	-3.8542	-0.196986	-0.759727	-0.845596	-0.382582	-3.82299	0.0949888	0.139429	0.209427	-0.927038	0.364223	-3.64091	-3.3119	1.41752	-0.23266	-0.490856	-2.07204	-2.55781	-2.58812	-0.563407	-0.473773	-3.7761	0.284185	-0.211957	-0.510242	-0.65705	-0.620046	-0.292379	-0.265665	1.74166	2.36719	-0.236837	0.956759	1.74011	-0.937529	1.07052	0.205086
male	6.011	Y/Nw	1.17307	1.09229	-2.03417	-0.733893	-0.633279	-0.281453	-1.02924	-1.14492	-0.301722	-1.43131	-0.283538	-0.380018	-0.357488	-0.97723	-1.64259	-0.525333	-0.526259	1.81534	-0.893692	-0.449638	-2.33302	-1.27609	2.15124	0.377629	-1.07315	0.507193	-1.37485	-1.35818	-0.477953	-0.386305	-1.69117	1.82704	-0.588129	-0.924261	-1.0699	0.30786	-0.655259	-0.671331	0.781073	1.19006	0.0676639	0.487927	0.227485	-1.21981	2.34638	1.72517
male	6.027	Y/Nw	0.0288427	-0.0549951	-0.786429	-0.321994	-0.605497	0.00345911	-0.751713	0.157472	-0.718463	-2.41947	-0.559059	-0.911851	-0.917623	-0.903805	-2.70951	-1.10348	-1.18774	0.521517	-0.583515	-0.321777	-1.2075	-0.857596	1.39506	-0.33883	-1.03097	-0.968044	-2.29492	-2.3695	-0.607772	-0.680025	-2.67982	0.370999	-0.703835	-1.14723	-1.22903	-0.759358	-0.728616	-0.945525	0.939689	1.14801	-0.404999	1.25821	1.5891	-1.33738	1.74414	0.661111
male	6.06	M/Ow	1.52906	1.24637	-0.176056	0.954396	1.49793	0.529512	0.330994	-0.09825	2.35948	-0.884326	2.02356	1.43067	1.29534	1.66037	-0.920541	1.4253	1.62266	1.06848	2.02956	2.67841	-0.976876	0.304999	1.19228	2.44945	1.46552	0.973473	-0.858649	-0.603494	2.21358	2.36866	-0.974083	2.75835	2.10893	1.69221	1.895	1.83911	2.31908	2.06917	1.68511	1.30007	2.71044	3.18504	4.02146	0.497724	1.94837	2.48521
male	6.082	Y/Nw	0.462582	0.172124	-1.77971	-0.589693	-1.37682	-0.942742	-1.50969	-1.24784	-0.465727	-1.6578	-0.283538	-0.816663	-0.925703	-1.00666	-1.90628	-1.04749	-1.20584	0.135842	-0.404939	-0.207188	-2.186	-0.904062	1.80528	-0.149928	-1.10136	-0.591128	-1.28597	-1.35818	-0.829234	-0.945621	-1.88912	0.646239	-0.77524	-0.883292	-0.929095	-0.576497	-0.140218	-0.353286	0.985648	0.700967	-0.183708	0.390125	0.815426	-1.27171	2.0662	1.26914
male	6.088	Y/Nw	1.199	0.500689	-0.940095	-0.7574	0.30323	-0.713319	0.269157	-0.671227	-0.317579	-1.1657	0.0509708	-0.601632	-0.701571	-0.429916	-1.43557	-0.42778	-0.617751	1.24597	-0.214572	-0.931836	-1.79939	-2.07453	2.34019	0.136257	-0.576661	0.469039	-1.89237	-2.01094	0.413624	0.445864	-1.48438	0.855187	-0.0384194	-0.982291	-1.00633	-0.219465	-0.170357	-0.225282	1.86625	2.82172	-0.000194291	0.569151	1.39184	-1.13713	1.83814	0.813119
male	6.118	Y/Nw	0.346495	0.00218308	-3.34017	-1.17689	-3.17323	-1.21358	-3.06864	-1.23046	-0.934632	-1.59353	-0.64392	-1.04123	-1.13405	-0.779988	-1.81363	-0.613535	-0.615033	0.314815	-2.35335	-0.170329	-3.67407	-1.32197	1.79426	-0.278628	-0.564394	-1.96403	-2.13272	-1.9425	-0.501161	-0.331237	-1.82893	0.529223	-0.920884	-1.03831	-1.0014	-0.581787	-0.790712	-0.845396	0.955238	0.38504	-0.648067	-0.646048	1.02862	-1.29813	0.940447	-0.402947
male	6.17	Y/Nw	1.65557	1.69438	0.282884	0.198169	0.967474	0.515046	0.491574	0.0904211	0.0683157	-0.486687	0.353621	-0.0979262	-0.138043	0.038462	-0.966067	-0.00757849	-0.166177	0.897783	0.31072	0.454749	-0.123129	-0.162046	2.73159	0.515049	-0.127638	0.610719	-0.98083	-0.865083	-0.104383	0.294997	-0.976242	1.83687	0.196428	-0.752307	-0.781738	0.162409	-0.6297	-0.396192	0.825565	0.743515	0.50238	0.514209	1.38573	-1.24796	2.53912	1.11714
male	6.2	Y/Nw	-1.47238	-1.30761	-0.921012	-2.04496	-0.555126	-1.74355	-0.80293	-1.7679	-0.870428	-0.854546	-0.725474	-0.805332	-0.865708	-1.07372	-1.15672	-1.00851	-0.831531	0.673146	-1.45406	-2.07678	-1.49391	-2.89277	0.456914	-0.3282	-1.15293	0.655434	-0.0855244	0.0615673	-0.813993	-0.768908	-1.10694	0.173659	-0.803698	-1.29028	-1.17178	-0.607459	-1.42521	-1.0568	1.267	1.92259	-0.541262	-0.773285	-0.742183	-1.35244	1.43277	0.661111
male	6.205	Y/Nw	1.27092	1.4438	-0.727379	-1.00006	-0.289565	-0.51805	-0.113691	-0.585363	0.0593715	-1.74904	0.168518	0.0413089	0.0350084	-0.335626	-2.07541	-0.0873121	-0.0840235	0.985713	-0.652513	-0.57031	-1.08099	-1.35504	2.16745	0.538369	-0.471728	-0.536729	-1.427	-1.54677	0.0386596	0.0601252	-2.038	0.649835	-0.118817	-0.795316	-0.802472	0.440241	0.0539268	-0.167023	0.794326	0.814466	0.168912	1.47748	0.704902	-1.15813	2.12911	0.965128
male	6.219	Y/Nw	2.29614	1.97491	-2.12892	-0.367517	-1.62257	-0.573753	-1.54534	-0.949585	-0.778202	-0.303075	-0.706937	-0.467328	-0.502954	-0.989363	-0.76995	-0.83789	-0.804897	0.419547	-1.84112	-1.04999	-2.5059	-0.76659	2.32526	-0.383341	-1.11299	0.555318	-0.324983	-0.443871	-0.328641	-0.233474	-0.731015	0.417911	-0.653192	-1.48103	-1.53898	-0.639549	-1.65114	-1.38314	0.951494	0.863943	-0.537356	-0.0572412	0.282842	-1.525	1.96305	0.509103
male	6.241	Y/Nw	1.59594	1.37397	-1.52217	-0.600537	-0.893017	-0.620618	-1.19824	-0.777168	-0.445937	-2.14834	-0.0807401	-0.198386	-0.251848	-0.666412	-2.53298	-0.346446	-0.504617	0.594694	-0.388329	-0.0532579	-1.90178	-0.730299	2.35338	0.141021	-0.420278	-4.30142	-0.970034	-1.22965	-0.183083	-0.126219	-2.54398	0.763818	-0.378737	-1.10662	-1.19222	0.0895041	-0.957901	-1.06162	0.910051	0.313399	-0.128133	1.14858	0.876299	-1.36522	1.85167	0.357094
male	6.282	Y/Nw	1.43422	1.28543	-1.37607	-1.72128	-0.45003	-0.890364	-0.774682	-1.61182	0.0352426	-1.90091	0.593478	-0.408731	-0.524616	0.0863646	-2.29621	1.02105	0.878149	1.7212	1.04152	0.538827	-1.90256	-1.94698	3.08445	0.448893	0.0816047	-2.23945	-2.23653	-2.26618	0.678119	0.881117	-2.3072	1.59172	0.0726589	0.195554	0.234079	0.0473077	1.05422	0.57957	1.20532	0.591865	0.387518	2.38159	2.21247	-1.01411	2.01178	0.509103
male	6.315	Y/Nw	1.02012	1.075	-1.1441	0.2733	-1.05254	0.823683	-1.01248	0.700668	-0.37805	-0.323472	-0.205292	-0.313143	-0.353565	-0.74689	-0.771488	-0.32818	-0.135314	0.634302	0.519585	-0.14896	-1.37844	-0.970005	1.91099	0.233314	-0.880536	0.745793	-0.515862	-0.496655	-0.301257	-0.449277	-0.739844	0.983703	-0.360579	-1.15895	-1.1391	0.0591655	-0.854911	-0.428203	0.577587	2.59592	0.0106931	1.20084	1.43509	-1.23806	2.20928	1.26914
male	6.323	Y/Nw	-0.751259	-0.425451	-1.45232	-1.87011	-0.712406	-1.07171	-0.966633	-1.08558	-0.588765	-0.538817	-0.559059	-0.511151	-0.612609	-0.97785	-0.851675	-1.55394	-1.52974	1.58405	-0.522024	-0.992842	-2.68723	-2.77662	1.8925	0.122284	-1.03097	-0.0468371	-0.818909	-0.621526	-0.882764	-0.720235	-0.886661	1.47143	-0.779166	-1.3534	-1.33026	-0.0151805	-0.728616	-0.985539	2.68986	2.03409	-0.215247	1.06133	0.701462	-1.34609	2.02614	1.11714
male	6.334	Y/Nw	0.155346	0.00218308	-0.930364	-1.69847	-1.49667	-1.91611	-1.91007	-2.04269	-0.507046	-1.14667	-0.0460132	-0.547144	-0.523687	-0.591297	-1.39742	-0.2824	-0.540544	-0.631928	1.26277	-0.648677	-1.98203	-2.28535	1.40422	0.0637591	-0.564394	-1.6751	-0.861397	-0.97606	-0.000611728	-0.0553588	-1.43837	0.788077	-0.465579	-0.452296	-0.564845	-0.410166	0.0691186	-0.413994	2.26701	1.35001	-0.176914	0.801157	0.448625	-1.11039	1.49323	0.509103
male	6.342	Y/Nw	1.13557	0.812845	-0.567497	0.153773	0.0357052	0.00321779	-0.855459	0.230463	-0.548632	-1.19082	-0.102375	-0.310156	-0.403076	-0.257641	-1.41639	-0.212456	-0.134982	0.419232	-0.18955	-0.295036	-1.24733	-0.857412	1.22645	-0.148903	-0.397754	-0.415696	-1.27599	-1.26024	0.177207	0.245349	-1.43093	0.0498779	-0.358735	-0.819249	-0.708316	-0.504032	-0.371051	-0.345385	1.46286	2.11584	-0.294318	0.45927	0.397216	-1.01727	1.12891	0.0530779
male	6.397	Y/Nw	0.364994	0.472643	-1.44374	-0.809786	-0.900079	-0.507811	-1.01821	-1.14694	-0.239012	-1.62957	0.088998	-0.667703	-0.779243	-0.682599	-2.10901	-0.291895	-0.374747	0.879807	-0.413089	-0.916784	-1.66389	-1.27313	2.45245	0.4194	-0.712071	-1.37103	-1.31251	-1.29207	-0.312368	-0.562619	-2.07776	1.42825	-0.338952	-0.465985	-0.47907	0.0627141	0.0149064	-0.392487	0.571147	1.02939	0.186249	1.30223	2.29152	-1.42035	2.74739	1.26914
male	6.4	Y/Nw	0.329794	-0.0177567	0.201397	-1.05041	0.371838	0.428907	-0.294589	0.189901	-0.648562	-2.06746	-0.193893	-0.726206	-0.772384	-0.799071	-2.30406	-0.609151	-0.573351	1.60167	0.360569	0.618878	0.0384974	-1.18962	1.56641	-0.313536	-0.901793	-0.691424	-1.58836	-1.52584	-0.514322	-0.382793	-2.37474	1.10294	-0.57093	-0.870871	-0.856154	-0.511383	-0.635824	-0.612857	0.324435	0.364028	-0.433366	0.934264	0.768806	-1.32136	1.65872	0.357094
male	6.436	Y/Nw	-0.0614745	0.123163	0.605954	0.403684	0.779832	1.30491	0.630092	0.988147	-0.519641	-0.470517	-0.363477	-0.584463	-0.564489	-0.997746	-0.963915	-1.02038	-1.02936	1.01407	0.398456	1.24063	-0.0971371	-1.80013	2.61625	0.185857	-1.12103	0.419532	-1.39456	-1.42247	-0.718728	-0.885067	-0.952821	1.26949	-0.872705	-1.27061	-1.22687	-0.364714	-0.780668	-0.717662	1.42065	4.6074	-0.115204	1.76391	0.974754	-1.47848	2.60161	1.42115
male	6.534	M/Ow	2.06107	1.51375	-0.381334	-0.233211	0.800315	0.784875	-0.0163674	0.784094	2.18769	0.285793	1.92848	1.47779	1.35473	1.34379	-0.00702187	1.72407	2.08134	2.05823	1.64792	1.76334	-0.859686	-0.626311	1.65923	2.62325	1.36991	1.63143	-0.716455	-0.00899882	1.70685	2.00492	0.0247074	1.93876	2.06715	1.36652	1.72999	2.10949	1.47056	1.5028	1.02792	0.842193	2.73968	2.47705	2.13439	-0.0061659	2.62787	2.63722
male	6.562	Y/Nw	-0.219387	-0.414239	0.482268	0.0272312	0.941141	0.870439	0.239657	0.562372	-0.763454	-1.67169	-0.621794	-0.84542	-0.900036	-1.14873	-2.1206	-1.05163	-0.900294	1.24314	0.692652	-0.461166	-0.0257104	-0.367509	2.21778	-0.174014	-1.2507	-0.777238	-1.6185	-1.74199	-0.90555	-0.909314	-2.16706	2.05918	-0.716455	-1.45849	-1.38925	-0.495238	-0.762796	-0.869561	1.02297	0.827828	-0.430289	0.607864	0.850928	-1.54529	2.43182	0.965128
male	6.589	Y/Nw	0.917184	0.41147	-0.397781	-1.33613	0.302561	0.153598	-0.354514	0.192044	-0.304963	-1.55508	0.185177	-0.0246562	0.0488911	-0.546834	-1.91595	-0.05502	0.0266239	2.12956	0.518549	-0.222947	-0.954713	-1.57313	2.11125	0.0775002	-0.644984	-0.805911	-1.8539	-1.60644	0.0342342	-0.233892	-1.93292	0.960718	-0.441153	-0.687004	-0.675307	0.0198396	0.121034	-0.018412	1.19321	0.589291	-0.093078	2.83737	2.47007	-1.2228	1.96386	0.661111
male	6.595	Y/Nw	2.33963	2.07919	-0.862055	0.0583121	-0.301881	1.03746	-0.773845	0.470547	0.0304082	-1.16146	0.458919	-0.334937	-0.426137	0.137861	-1.44768	0.561735	0.728164	1.51214	0.497071	0.134179	-1.26282	-0.619039	2.21182	0.404764	0.0979625	-0.663108	-1.25087	-1.3699	0.314584	0.383902	-1.45719	0.82526	0.258695	-0.425069	-0.273708	0.0615075	0.102836	0.168896	0.903158	1.42016	0.397203	1.72279	1.85928	-1.04238	1.90275	0.661111
male	6.597	Y/Nw	0.28436	0.190137	-0.0784698	-1.2245	-0.0293025	0.202028	-0.335472	0.364903	-0.546781	-1.39394	0.147849	-0.756773	-0.659439	-0.254817	-1.71836	-0.127377	-0.279434	1.46289	0.434359	-0.425774	-0.457966	-1.43053	2.18646	0.0485004	-0.37984	-0.663108	-1.43333	-1.59844	0.114263	-0.190218	-1.76198	0.690587	-0.343105	-0.340963	-0.397595	-0.370053	0.102836	-0.198374	0.798163	0.516496	-0.209157	1.42162	1.05461	-1.17557	1.51929	0.0530779
male	6.603	Y/Nw	-0.426217	-0.301966	0.340459	-0.321994	0.891229	0.208253	0.860187	-0.464052	0.0950962	0.999896	-0.254044	-0.149229	-0.269468	-0.148545	0.528434	-0.878246	-0.69375	0.956189	-0.0915905	-0.748818	0.272231	-0.81079	1.49455	0.513533	0.402935	-1.48392	-5.56003	-5.41726	1.7493	-0.599604	0.508021	1.07527	0.0243557	1.73915	-0.682393	0.174512	-0.768492	-0.54539	0.116079	1.04956	0.455211	0.569151	2.67398	-1.25032	1.55614	0.357094
male	6.614	Y/Nw	1.44547	1.59296	-1.0219	-1.78971	-0.759707	-1.11186	-1.23876	-1.03937	-0.308333	-1.3092	-0.0192484	-0.607025	-0.606849	-0.451011	-1.58374	-0.266283	-0.113917	0.96974	-0.00311491	-0.471878	-1.31325	-2.16074	1.62428	0.0931316	-0.52692	-0.907602	-1.60792	-1.28286	0.214375	0.32234	-1.55318	1.11549	0.0586787	-0.614003	-0.564559	-0.221774	-0.20134	-0.491271	0.687125	0.902234	0.0234679	1.45508	0.712814	-1.08997	1.72182	0.813119
male	6.616	Y/Nw	0.282779	0.546824	-0.729547	0.435296	-0.501222	0.392209	-1.64676	0.241708	-0.0101205	-2.04038	0.25294	-0.344441	-0.187365	-0.286488	-2.22984	-0.0984355	-0.0563687	0.172804	1.44357	1.56369	-1.45024	-0.175086	0.867912	0.502014	-0.341755	-0.627739	-0.335333	-0.712484	-0.193131	-0.291826	-2.2195	1.17636	0.0389466	-0.674576	-0.862497	0.1333	-0.00904782	0.0566258	1.56067	1.25351	0.294239	1.18708	1.22195	-0.973856	1.76962	0.965128
male	6.625	Y/Nw	2.17527	2.02792	-0.660161	0.199151	0.441991	0.43874	0.164421	0.20702	1.32376	-0.239257	1.24996	1.24975	1.10604	0.989976	-0.416379	1.37979	1.47442	1.19547	0.907619	1.40526	-1.18373	-0.263398	1.16078	1.0626	1.13182	-1.01066	-1.47382	-1.38007	1.49973	1.78371	-0.439944	0.837464	1.2231	1.47063	1.36766	0.983093	0.991867	1.24225	1.14385	0.958702	1.33362	2.41623	1.47061	-0.0243074	1.07786	0.813119
male	6.627	Y/Nw	0.601362	1.09146	1.07781	-1.03463	1.07054	-0.310324	0.775706	-0.824343	0.0476615	-0.923246	0.25294	-0.230421	-0.274559	-0.228429	-1.18932	-0.135228	-0.0191245	0.646175	0.66008	0.188433	0.918623	-1.78072	1.94052	0.693751	-0.480904	-2.25296	-1.12443	-0.756414	0.037892	0.259931	-1.24309	1.39207	-0.219469	-0.512918	-0.36641	0.347826	0.108202	-0.100248	0.248901	1.6395	0.443024	2.63428	0.738623	-0.948256	2.04601	1.42115
male	6.636	Y/Nw	-0.222044	-0.0979667	-1.93571	-1.84446	-1.36863	-1.28898	-1.49556	-1.86795	-0.807338	-1.70309	-0.41958	-0.691723	-0.789735	-0.545151	-2.08588	-1.20789	-1.17944	1.26624	-1.07559	-1.556	-2.59738	-3.0872	1.87213	-0.229994	-0.61383	-0.737418	-1.96845	-1.76612	-0.39842	-0.346421	-2.0826	1.38549	-0.494375	-1.28963	-1.28789	-0.691386	-0.951038	-0.929942	1.53075	2.73959	-0.463228	0.370794	-0.206988	-1.42852	1.51977	-0.0989305
male	6.682	Y/Nw	2.05826	1.69001	-1.1901	-0.397203	-0.990568	-0.246267	-1.22334	-0.386181	-0.322492	-0.676369	0.123031	-0.368827	-0.473244	-0.407777	-0.951875	0.29956	0.273925	0.347595	0.19119	0.549649	-1.82033	-0.734401	1.64095	0.133573	-0.555437	0.62057	-0.667196	-0.650793	0.0249481	0.128448	-0.927481	1.15414	0.0755677	-0.267738	-0.381073	-0.237515	0.096819	0.048211	1.40747	0.735821	0.0347578	2.16541	0.600849	-0.881767	1.47496	0.813119
male	6.682	Y/Nw	1.91901	1.61673	-0.985234	-0.229442	0.033611	0.381499	0.125631	-0.646712	-0.263009	-1.49028	0.0255092	-0.50253	-0.576385	-0.457317	-1.8953	-0.215147	-0.0938694	1.55063	-0.351311	0.186169	-1.28183	-0.864161	2.34974	0.0632169	-0.587865	0.356655	-0.384529	-0.315231	-0.0301688	0.157367	-1.95565	1.59211	0.0828737	-0.56154	-0.594388	-0.216539	-0.424299	-0.275144	0.695246	1.35017	0.106635	0.607864	0.327667	-1.34204	2.43182	0.965128
male	6.699	Y/Nw	0.641259	0.40317	-1.39696	-0.626815	-0.0644574	-0.039083	0.0583	-0.267747	-0.570483	-0.578424	-0.355888	-0.720709	-0.631656	-0.889348	-1.01976	-0.926852	-0.89495	1.7996	-1.25735	-1.0397	-1.6329	-0.955939	1.96304	0.155252	-1.00223	0.38044	-0.932723	-1.14748	-0.249005	-0.109838	-1.00177	0.50679	-0.676613	-1.281	-1.34304	-0.0912384	-0.768763	-0.95722	0.600483	0.734543	-0.182982	0.859275	0.480244	-1.43903	2.4197	1.11714
male	6.734	Y/Nw	0.0542603	0.090644	-2.21657	-2.8276	-2.48277	-2.30739	-2.61705	-2.57251	-0.967377	-1.04494	-0.895974	-1.23861	-1.26494	-1.56467	-1.378	-1.39666	-1.33283	0.543237	-1.33659	-1.55549	-2.2941	-2.67988	2.27708	-0.480787	-1.66452	-1.32007	-1.14668	-1.17408	-0.767249	-0.802079	-1.34717	0.146876	-1.07316	-1.50807	-1.54256	-0.849585	-1.2205	-1.2384	0.333245	-0.117938	-0.621354	-0.313373	-0.574884	-1.45622	2.05283	1.26914
male	6.734	Y/Nw	-0.316407	0.0137074	-1.78366	-1.75278	-0.926087	-0.540617	-1.44249	-0.461796	-0.488166	-1.02437	-0.332968	-0.152308	-0.23235	-0.920574	-1.412	-0.84199	-1.0091	2.03642	-0.755279	-1.56805	-2.74001	-2.743	2.03273	0.180516	-1.04704	0.107164	-1.28028	-1.26076	-0.360693	-0.308621	-1.4643	0.752192	-0.930383	-0.965036	-0.947819	-0.0948805	-0.52287	-0.79603	2.13405	2.20216	-0.0547055	0.821673	0.5443	-1.48487	2.66205	1.42115
male	6.778	Y/Nw	0.20133	0.583837	-1.19717	-1.89418	-1.23636	-1.86033	-1.87637	-1.85735	-0.543604	-1.21368	-0.394322	-0.968127	-1.06231	-0.824172	-1.44258	-0.605204	-0.532521	0.196993	-0.717663	-1.11471	-1.76752	-2.25822	1.40533	-0.115919	-0.899577	-0.434439	-1.82095	-1.84974	-0.347327	-0.408511	-1.40567	0.400067	-0.474499	-1.07351	-1.17378	-0.469554	-0.906364	-0.998939	1.28302	0.894682	-0.227718	0.37367	0.0245709	-1.16744	1.59028	0.813119
male	6.789	Y/Nw	0.732376	0.313892	-0.677951	-2.30563	-0.405876	-1.82904	-0.873567	-1.87289	-0.598296	-1.41998	-0.196986	-0.453	-0.423384	-0.480978	-1.5557	-0.1188	-0.113052	0.85123	-0.10991	-1.02553	-0.363632	-2.06794	0.898145	-0.139817	-0.504332	-1.5474	-1.70871	-1.77981	0.331517	0.404075	-1.60126	0.952675	-0.533719	-0.471103	-0.445662	-0.439992	-0.368078	-0.341626	-0.603629	-0.342882	-0.440963	1.14363	-0.0385751	-0.995377	0.892077	-0.0989305
male	6.792	Y/Nw	0.288877	0.253718	-0.735207	-0.467129	0.30323	-0.201335	0.000507136	-0.464052	-0.235044	-1.1657	0.0509708	-0.614558	-0.726989	-0.207781	-1.43557	-0.42778	-0.503753	1.29427	-0.0915905	-0.382783	-1.35547	-0.904401	1.94224	0.136257	0.289358	-2.66306	-2.65274	-2.72806	0.0993482	0.124181	-1.48438	0.81117	-0.0760845	-1.06476	-1.04682	-0.190281	-0.170357	-0.225282	1.35149	0.951106	0.214858	1.06133	0.701462	-1.17196	1.36815	0.0530779
male	6.797	Y/Nw	1.26766	1.18424	-2.90257	-1.58953	-1.91389	-1.40105	-2.07999	-2.52389	-0.225934	-2.16685	0.0748351	-0.526194	-0.627337	-0.204486	-2.45202	0.14604	0.0765511	1.27514	-0.410018	-0.0255471	-3.40201	-2.09227	2.08363	-0.0222645	-0.360547	-0.235673	-1.73435	-1.76295	-0.281874	-0.38764	-2.4287	2.4623	-0.0630076	-0.492826	-0.505427	-0.0915997	-0.133114	-0.309124	1.26692	1.16558	-0.0421347	1.22427	0.664567	-1.05692	1.59429	0.357094
male	6.797	Y/Nw	-0.0682675	-0.207848	-1.52059	-1.59945	-0.676873	-1.09631	-1.2552	-1.36657	-0.66539	-1.11346	-0.481483	-0.88728	-0.995136	-1.05499	-1.39261	-0.487297	-0.372622	1.33794	-0.961547	-0.939745	-1.92773	-1.77507	1.50521	-0.191841	-1.1759	0.127028	-0.743637	-0.770198	-0.903622	-0.944829	-1.40878	0.626124	-0.547349	-1.00413	-0.55403	-0.650698	-0.519195	-0.699728	0.967403	0.47819	-0.194647	0.0964763	-0.272419	-1.38284	2.27211	1.26914
male	6.811	Y/Nw	0.151762	2.89777	0.0782471	-0.385738	0.679401	0.933034	-0.335472	0.417725	-0.258186	-0.870855	0.147849	-0.361302	-0.400215	-0.904246	-1.23115	-0.280513	-0.163173	1.80768	1.12418	0.507481	-0.81009	-1.14412	2.51621	0.433265	-0.901079	-2.01598	-2.48248	-2.37551	-0.326445	-0.313243	-1.25399	1.58841	-0.266279	-0.782515	-0.89314	-0.0426622	-0.100501	0.00566466	1.84811	1.62098	0.152078	1.12044	2.9657	-1.14893	2.47793	1.57316
male	6.83	Y/Nw	0.875702	1.06015	0.340208	-1.88123	0.0198816	-1.19526	0.241701	-2.00343	-0.486598	-1.36509	-0.231671	-0.747008	-0.767819	-1.06761	-1.59857	-0.797019	-0.572598	0.450075	0.207894	-0.148156	-0.0811197	-2.51558	2.08363	0.00581845	-1.1452	0.541924	-1.19499	-1.17745	-0.67664	-0.670489	-1.62784	1.13533	-0.643363	-1.03149	-0.973358	-0.355535	-0.654032	-0.912262	0.853099	1.46239	-0.105695	1.12535	1.16011	-1.29315	2.2555	1.42115
male	6.83	Y/Nw	0.72094	0.724226	-0.0493827	-0.445493	-0.0490704	-0.179717	-0.548786	-0.167188	-0.723451	-0.18563	-0.586586	-0.80382	-0.81206	-0.756526	-0.587809	-0.376146	-0.11096	0.327784	-0.221657	-0.873927	-0.862826	-1.04357	1.70643	-0.219343	-0.565347	-1.14029	-1.7748	-1.80349	-0.204734	-0.106647	-0.602411	0.558772	-0.675448	-1.19055	-0.64748	-0.735972	-0.813734	-1.02913	1.70166	1.28788	-0.372237	0.683531	0.325475	-1.30631	1.31906	0.0530779
male	6.841	Y/Nw	2.91099	2.25963	0.242726	1.06022	1.19897	1.3159	0.831928	0.55252	0.713608	-0.495538	1.08399	0.610589	0.551517	0.338581	-0.825134	1.4689	1.34603	1.03968	2.14339	2.07861	-0.476592	0.872326	1.21246	1.29273	0.297696	-0.363002	-0.867118	-0.893934	0.871232	0.994678	-0.826278	2.14944	0.474767	0.605219	0.88685	1.02975	1.21955	0.979182	1.48261	0.322074	1.07209	2.28204	2.98824	-0.441644	1.95475	1.42115
male	6.849	Y/Nw	0.606978	0.628674	0.213272	-1.18026	0.0279389	0.263269	-0.123391	0.207378	0.0046874	-1.22061	0.270168	-0.21262	-0.345075	-0.216202	-1.60165	-0.478649	-0.441247	1.25313	1.54552	-0.17195	-0.825863	-2.1478	2.63016	0.515037	-0.342109	-0.215527	-1.74174	-1.67669	0.134804	0.0308115	-1.60502	1.53488	-0.0915335	-0.45757	-0.618893	0.19264	0.0883953	0.0289735	2.15242	2.11527	0.394458	1.64937	0.96374	-1.19794	2.39767	1.11714
male	6.855	Y/Nw	1.74796	0.740568	-1.51618	-1.77108	-1.36234	-1.2865	-1.62084	-1.41115	-0.731258	-1.03173	-0.715856	-0.750975	-0.701968	-1.25249	-1.23419	-0.951799	-0.920203	0.755568	-1.07678	-1.29249	-1.66741	-2.20435	1.25193	-0.176447	-1.36524	0.42459	-1.10422	-1.04518	-0.828563	-0.667711	-1.2228	0.115528	-0.895888	-1.27486	-1.31239	-0.378412	-1.25666	-1.11821	0.432895	1.03187	-0.367661	-0.177967	-0.620743	-1.28095	1.81295	1.26914
male	6.858	Y/Nw	1.44345	1.83237	-0.315701	-1.26659	-0.504054	-1.8049	-0.334471	-1.76691	-0.731614	-0.0748262	-0.433845	-0.970012	-1.0078	-0.688193	-0.227536	-0.274444	-0.0291905	-0.593546	0.562347	-0.808666	-1.98203	-1.95306	0.727576	-0.48591	-0.773117	0.127768	0.281963	0.297888	-0.163993	0.00748607	-0.184881	0.0931348	-0.311594	-0.626515	-0.654945	-0.780079	-0.531918	-0.684283	3.50242	1.52996	-0.469793	1.7112	0.237004	-0.889906	0.696426	0.205086
male	6.858	Y/Nw	0.810375	0.936057	-0.431881	-1.24923	-0.517277	-0.78367	-0.892147	-0.650205	-0.924988	-0.334269	-0.844684	-1.47439	-1.5724	-1.12714	-0.745123	-0.797019	-0.916265	0.498608	-1.2751	-1.55815	-0.923734	-1.90414	1.58376	-0.794546	-1.24507	0.764095	0.0635024	-0.00643019	-0.952976	-0.79171	-0.726879	0.0295164	-0.655979	-1.52872	-1.50232	-1.20599	-1.45545	-1.35456	1.06001	1.46239	-0.588751	0.136174	-0.326516	-1.51187	1.78321	0.661111
male	6.899	Y/Nw	0.568146	0.80548	-1.33686	-0.720639	-1.19478	-0.979741	-1.17202	-1.47445	-0.29997	0.140067	-0.168281	-0.467588	-0.43683	-0.605789	-0.140734	-0.560896	-0.306751	-0.0675488	-0.278634	-0.0912676	-0.831053	-0.421483	1.54593	0.2003	-0.745266	1.18366	0.31532	0.290946	-0.275208	-0.25559	-0.0711805	1.15414	-0.14027	-0.976605	-0.748462	-0.153898	-0.664865	-0.563243	-0.952349	-0.580599	0.0226759	0.191112	0.695044	-1.03976	1.65451	1.11714
male	6.912	Y/Nw	2.84663	2.61792	-0.721582	-0.836097	0.072156	-0.41029	-0.573645	-1.10581	0.0553688	-1.10673	0.513669	-0.00929943	0.0288963	0.134428	-1.36753	0.782646	0.724585	1.24258	0.518898	0.704395	-1.16472	-1.41542	2.03771	0.430532	0.00580969	-0.564458	-0.684762	-0.929287	0.190692	0.141573	-1.37572	1.38826	-0.0175208	0.0166824	-0.00509239	0.541459	0.362567	0.273766	0.980723	1.27514	0.229965	1.95534	1.79974	-0.778039	1.34678	0.357094
male	6.921	Y/Nw	1.5022	1.28543	-0.733252	-1.92366	-0.114613	-0.890364	-0.718491	-1.12432	-0.112726	-2.9737	0.274493	-0.219482	0.193099	-0.471178	-3.18441	-0.0781823	-0.115347	1.7212	0.462763	-0.609576	-0.922473	-2.09383	2.38215	0.521959	-0.556829	-1.50727	-2.75107	-2.78178	-0.348975	-0.380443	-3.14066	1.22345	-0.189942	-0.645336	-0.549327	0.245688	-0.113435	-0.215508	0.451653	0.488903	0.162616	1.35213	1.7999	-1.24174	2.405	1.11714
male	6.97	Y/Nw	0.452791	0.22417	-2.71604	-1.48999	-2.22135	-1.15655	-2.05543	-1.5236	-0.528801	-3.3313	-0.352084	-0.268146	-0.411263	-0.577266	-3.42232	-0.591342	-0.555324	0.952739	-0.862418	-0.366224	-2.95781	-1.65329	1.99199	0.147236	-0.634565	-1.63526	-1.73135	-1.75995	-0.632746	-0.544746	-3.43907	0.984409	-0.600257	-1.0088	-0.932862	0.105514	-0.684753	-0.621416	0.714667	0.444776	-0.16302	0.588135	0.911394	-1.18191	1.48094	0.509103
male	6.978	Y/Nw	-0.200223	-0.152231	0.273694	0.722076	0.18361	1.05465	-0.136291	1.30187	-0.635258	-0.624598	-0.613761	-0.773734	-0.908587	-0.757327	-1.00854	-1.06633	-0.88609	0.184211	-1.1999	-1.29856	-0.376489	0.390035	1.35088	-0.266917	-0.890542	0.399354	-0.510723	-0.581048	-1.00908	-0.850557	-1.01021	0.48342	-0.473905	-1.0705	-1.05272	-0.712884	-0.858396	-0.83516	1.33592	0.648416	-0.314919	0.0190408	0.051667	-1.31861	1.64179	0.661111
male	7.008	Y/Nw	0.505056	0.53253	-1.6116	-1.33634	-0.736431	0.0145514	-1.29257	-0.539036	-0.0517117	-1.29483	-0.0363614	-0.355108	-0.485206	-0.64113	-1.68704	-0.572928	-0.377454	2.20436	0.288637	0.174564	-1.99459	-1.3482	2.22359	0.477288	-0.675039	-1.43383	-1.40128	-1.24139	-0.454773	-0.278332	-1.73229	1.7518	-0.189976	-0.719454	-0.727976	0.168623	0.0249217	0.00687814	0.924032	0.115719	0.333847	1.16864	1.20347	-1.28397	2.71511	1.57316
male	7.041	Y/Nw	0.745878	0.843662	-0.567386	-0.947627	-0.343694	-0.925912	-0.572747	-0.788971	-0.744431	-0.649093	-0.616235	-1.35868	-1.22457	-0.942957	-0.800695	-0.822064	-0.753885	0.299401	-1.05183	-1.09144	-1.108	-1.12651	1.05043	-0.569945	-1.01621	0.0468934	-0.386833	-0.453928	-0.361063	-0.451796	-0.813081	-0.180645	-0.684717	-0.805991	-0.775669	-0.87862	-0.846725	-0.931331	1.17227	0.440459	-0.509394	0.115563	0.330012	-1.07807	0.93852	0.357094
male	7.041	Y/Nw	0.308182	0.149277	-1.02447	-0.835981	-0.812825	-0.757713	-0.719228	-0.848872	-0.897413	-0.116049	-0.201498	-1.06509	-1.16997	-1.06883	-0.529835	-0.54825	-0.550138	0.353725	-1.64802	-0.695619	-1.82157	-1.43761	2.32463	-0.438637	-1.18917	1.28626	-0.586246	-0.521812	-0.610576	-0.766086	-0.51139	0.28134	-0.570272	-0.98662	-1.01081	-0.87851	-0.526556	-0.503144	1.74294	1.32206	-0.431379	0.514724	0.448545	-1.32449	1.93098	0.813119
male	7.06	Y/Nw	0.729813	0.852109	0.879314	0.00664814	1.42825	1.5891	1.06871	0.929785	0.68498	0.229493	0.878068	-0.0274143	-0.137181	0.533084	-0.145552	0.835197	0.963565	1.95611	1.13886	0.541273	0.52685	-0.459937	1.9811	1.32545	0.710065	0.817419	-0.65754	-0.683923	1.2889	1.38258	-0.107126	1.40909	0.954921	0.436018	0.446571	1.00756	1.04926	1.11859	0.667674	0.980359	1.28858	1.83208	1.47968	-0.688682	1.99318	1.26914
male	7.063	Y/Nw	-0.230516	-0.0599759	-1.54204	-0.51744	-0.835411	-0.0748107	-1.10079	0.113662	-0.580704	-1.79099	-0.623862	-1.16035	-1.26363	-0.60449	-2.02747	-0.976291	-1.09469	1.09996	-0.375076	-0.54017	-1.90194	-0.736507	1.41773	-0.477256	-0.74402	-0.126096	-1.09803	-1.39016	-0.529454	-0.953821	-1.97118	0.325365	-0.244434	-1.1274	-1.18839	-0.803099	-0.757186	-0.733505	0.870452	0.495564	-0.256239	0.571824	-0.0743911	-1.28888	1.53032	0.509103
male	7.082	Y/Nw	-0.0697961	-0.096347	-0.87243	-1.52498	-0.761046	-1.34307	-1.02657	-1.92205	-0.710212	-1.58226	-0.486503	-0.796534	-0.845596	-0.972959	-1.75724	-1.04522	-1.12298	0.346956	0.298654	-0.85181	-1.15954	-1.80138	0.968969	-0.325502	-1.11074	-0.113385	-1.28416	-1.48201	-0.414253	-0.702777	-1.79037	0.994456	-0.688642	-0.901632	-0.906874	-0.620046	-0.557326	-0.569509	0.666737	0.685078	-0.464978	0.115842	-0.13219	-1.11107	1.33819	0.661111
male	7.085	Y/Nw	0.731383	1.13046	-0.189072	-0.281956	0.671881	-0.0646877	0.68047	0.0213795	-0.181864	-0.585195	-0.218284	-0.353635	-0.338359	-0.398868	-0.800058	-0.2696	-0.44505	1.00815	-0.739997	0.0249056	-1.42657	-0.901496	1.381	0.234937	-0.506655	-0.144421	-0.0409589	-0.0237211	0.651769	0.656067	-0.806965	0.397713	-0.188041	-0.466154	-0.766169	-0.0490937	-0.213808	-0.26226	2.59756	1.32183	0.114442	1.26907	0.651809	-0.923375	1.39213	0.813119
male	7.099	Y/Nw	0.785529	0.294813	-1.27079	-0.34936	-0.10218	0.0237569	-0.548786	-0.115728	-0.536016	-1.48794	-0.283538	-0.136011	-0.104948	-0.830094	-1.64259	-0.301552	-0.375241	1.47944	0.511472	0.156489	-1.35289	-0.857558	1.68172	0.169383	-0.917985	0.507193	-1.24153	-1.26912	-0.673109	-0.785816	-1.69117	1.08357	-0.675448	-0.883292	-1.04979	0.206376	-0.734497	-0.750842	0.269635	1.09224	-0.208845	0.585729	0.423465	-1.20251	1.87942	0.965128
male	7.115	Y/Nw	0.404486	0.526176	0.503917	-0.762375	1.29041	0.0510701	0.863543	-0.23601	-0.710246	-1.37495	-0.532809	-1.04391	-1.0656	-0.387903	-1.59776	-0.292263	-0.288259	1.50239	0.238154	-0.327213	0.753303	-1.12096	0.998043	-0.705367	-0.563048	0.518235	-0.781165	-0.681536	-0.413714	-0.433833	-1.56784	1.52574	-0.400153	-0.743586	-0.770685	-0.826071	-0.821639	-0.608473	-0.559495	0.805789	-0.618038	0.448523	-0.0737253	-1.08458	0.639427	-0.402947
male	7.118	Y/Nw	0.289644	0.518687	-0.291936	0.242268	0.429232	0.24037	-0.0564744	-0.806922	0.308921	0.673311	0.166674	0.173583	0.0479273	-0.0124112	0.406563	-0.107966	-0.100595	0.650332	0.176063	0.459865	-0.702244	-0.569579	0.855336	0.770577	-0.176409	1.39593	0.461948	0.560231	0.12405	-0.026244	0.431927	1.25128	0.178203	-0.157717	-0.176352	0.533253	0.268746	0.189737	0.878982	1.69049	0.6339	0.599154	0.54315	-0.643931	1.45243	1.42115
male	7.126	Y/Nw	0.0392905	0.325785	-2.25695	-2.43683	-1.75889	-1.35696	-1.91323	-1.94635	-0.630808	-1.81668	-0.555593	-0.349788	-0.403066	-0.926055	-2.10011	-0.758317	-0.838438	1.74223	-1.06755	-0.923864	-2.48501	-2.72548	2.05284	-0.0112547	-1.02388	-0.545306	-1.42596	-1.40908	-0.835444	-1.03392	-2.05655	0.512554	-0.94929	-1.18304	-1.12243	-0.110619	-1.00224	-0.859912	0.650556	0.773219	-0.311006	0.185312	-0.176566	-1.37942	1.8447	0.813119
male	7.129	Y/Nw	-0.511228	-0.325416	-0.418023	-2.32075	-0.690305	-1.19798	-0.963921	-1.08109	-0.595256	-2.44919	-0.610383	-0.30816	-0.362952	-0.925485	-2.71309	-0.836827	-0.841363	0.959556	-0.402443	-1.29098	-1.19837	-2.79394	1.65616	0.0427111	-0.644984	-4.24258	-3.14248	-3.12972	-0.846029	-0.921964	-2.65731	0.666739	-0.889686	-1.45207	-1.4474	-0.202172	-0.931637	-0.750555	1.66109	1.15346	-0.259553	0.70947	0.0613409	-1.28267	1.46237	0.357094
male	7.129	Y/Nw	1.17375	1.13943	-0.245785	-0.514482	0.454529	0.356577	0.44259	0.0898381	-0.0326559	-0.984896	0.0105639	-0.133289	-0.241933	-0.570585	-1.19672	0.140843	0.185846	1.49477	0.974881	0.0082375	0.512767	-1.25039	0.782231	0.465531	-0.698265	0.278633	-1.17842	-1.28955	-0.329599	-0.234455	-1.2037	1.2843	-0.31673	-0.440349	-0.35941	0.0815822	-0.0449949	0.132598	-1.56426	1.58252	0.323203	1.19986	1.60298	-0.772491	1.73831	1.57316
male	7.148	Y/Nw	1.25257	1.23054	-0.597812	-0.675894	-0.415374	-0.275352	-0.558433	-0.847216	-0.275824	-0.174113	0.047016	-0.556014	-0.656729	-0.452478	-0.559944	-0.210305	-0.359454	0.605743	-0.223142	0.279335	-0.91775	-1.05051	1.80698	0.102027	-0.555734	1.26083	-0.793827	-0.686141	-0.144954	0.0750751	-0.614522	1.32921	-0.107523	-0.843669	-1.01179	-0.226075	-0.933553	-0.711151	0.714014	0.833585	0.208995	0.362226	0.888244	-1.14753	2.01943	1.11714
male	7.156	Y/Nw	1.80095	1.3216	-1.07591	0.116902	-0.479056	0.117179	-0.963921	-0.0576711	-0.234137	-0.422236	-0.00768587	-0.359242	-0.425732	-0.384136	-0.825134	-0.16925	-0.278223	0.577824	-0.645449	-0.567707	-1.58822	-0.805502	2.27048	0.249789	-0.336403	-2.20388	-1.68422	-1.88984	0.0466541	-0.326058	-0.78728	0.927667	-0.381117	-0.555826	-0.627301	0.0717385	-0.222502	-0.197099	1.15252	1.93161	0.152885	1.00123	1.03575	-1.02462	1.64811	0.661111
male	7.162	Y/Nw	-0.100485	-0.0131634	-1.44103	-2.04978	-1.641	-1.60272	-2.5163	-1.45715	-0.770008	-1.51683	-0.558828	-0.398713	-0.467317	-1.13731	-1.64263	-0.665034	-0.736323	0.412858	-0.402581	-1.75696	-2.66389	-2.51733	1.45546	-0.460474	-1.21507	0.484994	0.115764	-0.0345242	-0.549604	-0.497176	-1.66861	0.503683	-0.680008	-1.0369	-1.17199	-0.0682343	-0.789381	-0.913145	2.66383	1.12305	-0.550548	-0.729601	-0.60636	-1.16256	1.21189	0.661111
male	7.167	Y/Nw	0.972467	1.54178	-0.625	-1.54991	-0.380908	-0.238124	-0.156254	-0.627584	-0.249966	-2.29116	0.181002	-0.150778	-0.049183	-0.281049	-2.54174	0.129582	0.291482	1.57018	-0.122157	-0.482241	-0.910404	-2.05906	1.84446	0.57316	-0.273618	-3.69865	-1.23032	-1.11984	0.0655917	-0.0363588	-2.5729	0.769828	-0.292698	-0.142658	-0.22392	0.402342	-0.253993	-0.435644	0.644036	1.17638	0.225834	1.41016	1.24296	-1.18872	2.05353	0.813119
male	7.192	Y/Nw	-0.0520722	-0.139633	-2.90374	-1.53028	-2.68657	-1.88462	-3.02646	-1.89672	-0.613986	-1.30822	-0.542603	-0.708702	-0.760017	-0.839966	-1.57113	-0.735935	-0.737293	0.0628058	-1.57297	-0.465298	-3.42713	-0.566698	1.03915	0.0119536	-0.929861	-0.499796	-0.7526	-0.779179	-0.584488	-0.608374	-1.54744	0.341966	-0.69959	-0.856411	-0.881436	-0.296426	-0.650713	-0.812197	1.31699	-1.92281	-0.205952	-0.502207	-0.193367	-1.07314	1.32829	0.813119
male	7.227	Y/Nw	-0.0607802	0.274622	-0.319434	-0.0336606	-0.171394	0.0528075	0.0292504	-0.0705342	-0.822718	-0.970021	-0.693237	-1.07386	-1.15396	-1.08957	-1.21073	-1.04872	-1.05512	0.278894	-1.32116	-0.826837	-0.626263	-0.222727	1.92507	-0.460187	-1.20906	0.262422	-1.1027	-1.13	-0.850145	-0.923056	-1.23795	0.263048	-0.905958	-1.29851	-1.17895	-0.673631	-1.06626	-1.15927	0.665125	0.399367	-0.502613	-0.0174477	-0.0804187	-1.32085	1.49308	0.661111
male	7.236	Y/Nw	0.612516	0.619288	-1.88015	-0.645329	-1.1285	-0.304468	-0.973978	-0.375742	-0.808038	0.207375	-0.620501	-0.734423	-0.744635	-1.04944	-0.171168	-0.932259	-0.86297	1.11255	-1.45765	-1.97508	-2.28554	-1.46876	1.25657	-0.567929	-1.12861	0.799347	0.0231909	0.0865642	-0.405132	-0.509927	-0.17857	0.0742792	-0.720907	-1.42682	-1.54233	-0.451882	-1.61621	-1.79272	0.991535	1.77556	-0.550066	-0.873405	-0.648083	-1.40747	1.53653	0.509103
male	7.244	Y/Nw	0.970803	1.00387	-1.18366	-1.48999	0.0105026	-0.832085	-0.650832	-1.15675	-0.251888	-1.36613	0.00324742	0.276356	0.125287	-0.736675	-1.54245	-0.0840577	-0.112643	1.83046	0.0974824	-0.462879	-1.9373	-2.35123	1.15751	0.4142	-0.857511	-0.819648	-0.672556	-0.782512	-0.162281	-0.213093	-1.53114	2.12689	-0.421817	-0.75901	-0.842293	0.408774	-0.0938611	-0.401396	1.66455	1.91287	0.0527298	1.63856	0.663219	-0.816772	1.55103	1.26914
male	7.268	M/Ow	3.35316	3.42632	-0.474542	-1.46634	0.780982	-0.999142	0.261775	-1.85757	2.40263	-1.83977	2.35528	1.60105	1.73929	1.59371	-1.95522	2.40004	2.30064	1.67677	1.85465	1.73687	-1.36247	-2.00194	1.38611	2.30319	1.49195	-0.576683	-1.51434	-1.82672	2.3183	1.85656	-1.97421	1.55526	2.11029	1.82552	1.67947	1.7366	3.80965	3.48977	1.89	1.22628	2.50258	3.93227	4.24048	0.567264	1.84429	2.18119
male	7.277	Y/Nw	0.109685	0.195446	-2.66509	-1.50551	-1.69311	-1.55408	-1.64084	-1.87922	-0.724759	-0.954293	-0.719067	-0.545176	-0.658772	-0.888718	-1.20833	-0.308307	-0.415117	1.02247	-2.80077	-0.830112	-3.80922	-2.43418	1.05035	-0.262976	-0.784197	-1.86284	-0.649322	-0.805109	-0.798491	-0.675693	-1.24805	0.488	-0.792603	-0.803739	-0.888691	-0.721734	-0.647651	-1.1619	2.59414	2.05576	-0.397208	-0.18722	0.319661	-1.26571	1.2638	0.357094
male	7.321	Y/Nw	2.15595	1.84177	-1.23509	-0.771254	-0.770963	-1.152	-1.19267	-1.3416	-0.357828	-1.69881	-0.270681	-0.284245	-0.23602	-0.798594	-1.81679	-0.167227	-0.196994	0.153582	-0.567024	-0.496475	-1.59974	-1.02663	1.9068	0.0409541	-0.890319	-0.840331	-1.16036	-1.27152	-0.211624	-0.0761393	-1.83056	0.75925	-0.557256	-0.896917	-0.883332	-0.0346803	-0.709585	-0.534204	0.856626	0.589291	-0.23842	0.658191	0.784173	-0.965814	1.30534	0.813119
male	7.34	Y/Nw	0.745878	1.07108	0.18729	0.166091	0.246981	0.299867	0.268355	0.546446	-0.722716	-0.439182	-0.0544973	-0.846874	-0.932002	-0.356579	-0.605179	-0.303558	-0.264008	0.16598	-0.0892484	-1.25997	0.390845	-1.29891	1.30236	-0.518477	-0.467135	0.0129622	0.107408	0.0413335	0.326253	0.288746	-0.629613	0.224681	-0.222272	-0.540203	-0.402807	-0.609889	-0.332659	-0.378642	-0.43935	3.06958	-0.474448	0.840715	0.42083	-0.853585	0.592292	-0.250939
male	7.356	Y/Nw	0.217637	0.0616353	0.526201	0.435447	0.901818	0.731932	0.486652	0.776762	-0.917445	-0.612375	-0.623862	-0.854841	-0.963241	-1.15869	-0.981961	-1.23507	-1.09469	0.576757	-0.0117314	-0.48009	0.0896677	0.0471086	1.39324	-0.367167	-1.27532	0.599685	-0.789686	-0.683923	-0.684208	-0.51822	-0.9901	0.802205	-0.8132	-1.18831	-1.20833	-0.587544	-0.914268	-0.851724	0.870452	0.786441	-0.530319	0.765709	0.994031	-1.32318	1.71546	0.813119
male	7.359	Y/Nw	0.927793	1.10716	-1.05844	-0.820912	-1.59042	-1.09386	-1.57848	-1.57174	-0.829538	-0.572715	-0.257752	-1.0468	-0.910702	-0.467275	-0.984249	-0.285322	-0.245548	-0.697218	0.514146	0.523161	-1.36131	-1.05051	1.58332	-0.33079	-0.569919	0.229913	-0.0787667	-0.148738	-0.38047	-0.206169	-1.01268	0.581525	-0.345875	-0.740667	-0.769036	-0.488513	-0.694493	-0.751132	0.714014	0.538465	-0.51148	-1.30984	0.395513	-1.27802	1.26805	-0.0989305
male	7.362	Y/Nw	2.59357	2.25741	-1.17021	-2.06018	-0.864205	-1.50643	-0.887374	-1.71066	0.319278	-1.32857	0.513669	-0.0218784	-0.0329431	-0.139393	-1.57416	0.453863	0.502707	0.960573	0.75826	0.40755	-1.35672	-2.23531	1.4326	0.797683	-0.146167	-1.24579	-1.25062	-0.798436	-0.03869	0.180704	-1.56961	0.445866	-0.0175208	-0.0435088	-0.0839025	0.427857	0.284955	0.351645	0.47978	0.50865	0.648528	1.18898	1.22386	-0.837349	1.98711	1.42115
male	7.375	Y/Nw	-0.871968	-0.741008	-0.434853	-1.34129	0.10151	-1.14868	0.299435	-1.3321	-0.195396	-0.500386	-0.486503	-0.821072	-0.930038	-0.663714	-0.749558	-0.760168	-0.762289	0.759543	0.707218	-0.156934	-0.41045	-1.97909	1.11062	-0.312239	-0.76037	-0.463146	-0.689788	-0.758781	-0.376965	-0.435606	-0.75023	0.451307	-0.28346	-0.745076	-0.772353	-0.730849	-0.216679	0.00019848	-0.017306	1.43269	-0.0927478	0.302713	0.148655	-1.11107	1.42741	0.813119
male	7.381	Y/Nw	0.485554	0.196681	-2.47688	-0.422885	-1.6236	-0.954294	-1.99557	-0.938807	-0.631871	-0.500386	-0.776021	-1.00511	-1.08686	-1.12758	-0.749558	-0.902694	-0.906564	0.438642	-1.39397	-0.793904	-2.845	-0.868405	1.15783	-0.272449	-1.20507	-1.51243	-0.0954184	-0.205726	-0.48883	-0.282937	-0.75023	0.367746	-0.772062	-1.15604	-1.13748	-0.661597	-1.23862	-1.10124	0.959899	0.965431	-0.332896	-0.164463	-0.0385751	-1.21024	1.60586	1.11714
male	7.381	Y/Nw	0.746018	1.09742	-0.282651	0.326014	1.62418	2.11647	1.9504	1.08345	0.449951	-0.53766	0.16559	0.768069	0.730378	0.330955	-0.825134	-0.120109	0.0681086	3.40741	-0.484457	-0.410998	-0.669633	-0.671398	1.20402	0.617698	0.371579	-0.711257	-1.27656	-1.39057	-0.487985	-0.164171	-0.838952	1.81156	-0.0130249	0.711139	-0.844328	0.493056	-0.142725	-0.116057	0.829579	2.07509	0.595005	0.201321	0.519312	-0.836455	1.36022	0.509103
male	7.395	Y/Nw	1.10848	1.09229	-0.914546	-0.878093	-0.0490704	-0.0779798	-0.495402	-0.887625	0.143437	-1.20483	0.625608	0.0437835	-0.0165589	-0.138557	-1.43163	1.22762	1.05943	1.62339	1.42788	1.12629	-1.20587	-1.22959	2.2748	0.558109	-0.212709	-1.1769	-1.33041	-1.26912	0.653952	0.652424	-1.49321	1.82704	0.0106271	0.612047	0.277824	0.11939	0.969103	0.481581	0.678785	0.798786	0.457291	1.66155	1.89332	-0.821891	1.97281	1.11714
male	7.403	Y/Nw	1.01725	1.34274	1.22926	0.738374	0.575083	0.374932	0.232241	0.0788897	-0.926339	0.0497824	-0.80083	-1.26778	-1.34527	-1.02828	-0.149112	-0.638279	-0.71038	-1.02055	-0.755378	-0.969971	1.30789	0.191425	1.24376	-0.607591	-1.13691	1.52546	0.258384	0.276176	-0.477475	-0.499617	-0.199229	-0.0768172	-0.673625	-1.19712	-1.19704	-0.901536	-1.05299	-1.29291	-0.259177	1.09935	-0.624446	-0.515685	-0.856256	-1.22259	1.11442	0.357094
male	7.408	Y/Nw	1.47714	1.60046	-1.82351	-1.0112	-1.04228	-0.98148	-1.06193	-1.79555	0.462581	-0.612545	0.29526	0.168329	0.102074	-0.0176852	-0.800362	0.140843	0.0439737	0.818574	-0.115609	-0.390356	-2.84805	-2.34258	1.0376	0.439446	-0.0489525	-0.478026	-1.22017	-1.08038	0.0370759	0.478647	-0.831761	1.85948	0.0817039	0.0214971	-0.0570558	0.1633	0.289979	0.319338	2.27946	2.86904	0.57116	0.832344	0.682423	-0.691226	1.4751	1.11714
male	7.408	Y/Nw	0.914708	1.27633	-1.37257	-1.64716	-1.32371	-1.04448	-1.50969	-1.60806	-0.735166	0.210724	-0.586586	-0.842347	-0.913076	-0.933089	-0.165898	-0.786411	-0.715031	0.759654	-1.32135	-0.631476	-2.28401	-2.85721	1.75586	-0.108279	-1.05904	1.16619	-0.530505	-0.690219	-0.673109	-0.306403	-0.206499	1.12731	-0.513284	-1.10862	-1.00956	-0.518507	-1.13068	-1.1484	2.00852	2.65734	-0.359669	-0.00108339	-0.360457	-1.29766	1.78603	0.813119
male	7.416	Y/Nw	-0.343197	-0.128423	-0.245785	0.117698	-0.593236	-0.0735129	-0.660726	0.283212	-1.06715	-0.612545	-0.843524	-1.1226	-1.17906	-0.888503	-0.800362	-1.29572	-1.091	-0.443654	-0.746946	-1.5292	-1.00651	-0.245583	0.921521	-0.643066	-1.0428	0.553781	-1.22017	-1.20588	-0.806276	-0.722366	-0.831761	-0.482353	-0.949537	-1.24858	-1.22868	-0.749218	-1.04992	-1.47336	1.60681	0.755467	-0.798504	-0.729601	-0.882527	-1.22757	0.773203	-0.0989305
male	7.46	Y/Nw	0.4653	0.469038	-1.47677	-0.402612	-1.03861	-0.880859	-1.6939	-1.33808	-0.325689	-1.61686	-0.513085	-0.987319	-0.985592	-0.581224	-1.75154	-1.20489	-0.997164	0.0273876	-0.813387	-0.624659	-1.71667	-0.603371	1.78342	-0.0803105	-0.708323	-0.108354	-1.34503	-1.28827	-0.736897	-0.765153	-1.79689	0.753682	-0.543339	-0.905375	-0.89145	-0.447272	-0.676812	-0.613447	0.614924	0.449199	-0.0516176	0.877264	0.632416	-1.05832	1.38044	0.813119
male	7.507	Y/Nw	0.485554	0.138075	-0.629332	-0.698408	-0.710307	-0.711309	-1.43457	-0.938807	-0.553529	-0.933136	-0.196986	-0.698381	-0.809406	-0.902676	-1.20302	-0.475116	-0.437671	-0.0197883	-0.518474	-0.504372	-1.48727	-1.6681	1.67721	0.0193411	-0.827749	-0.77793	-0.774698	-0.801323	-0.637984	-0.702777	-1.22302	1.37048	-0.73631	-0.882062	-0.618616	-0.176835	-0.860123	-0.64547	1.83938	2.08684	-0.200815	0.0224072	0.148655	-1.06149	1.42741	0.813119
male	7.518	Y/Nw	0.815941	0.853563	-1.49642	-1.46876	-1.10996	-1.04691	-0.948924	-1.58133	-0.544219	-2.50853	-0.332007	-0.519875	-0.434798	-0.717829	-2.53718	-0.296479	-0.0817549	0.889158	-0.987891	-0.915559	-1.87515	-2.11336	2.02255	-0.0624685	-0.82651	-1.49863	-2.22321	-2.29413	-0.606715	-0.555157	-2.53285	0.638852	-0.52891	-0.591723	-0.546573	-0.0662188	-0.51082	-0.778742	0.906218	1.45573	-0.283036	0.396776	0.793675	-0.915997	1.11713	0.661111
male	7.532	Y/Nw	1.61044	1.60964	-1.91759	-0.163991	-1.6037	-0.476137	-1.80613	-0.683873	-1.05669	0.287978	-0.873469	-1.49802	-1.6074	-1.02564	0.0353897	-0.559603	-0.452792	0.03129	-0.936334	-0.920332	-2.25124	-0.60785	0.112904	-0.889851	-1.09516	-0.571516	0.507022	0.483044	-0.80815	-0.910532	0.0297542	-0.481366	-0.734332	-1.12642	-1.12762	-1.34722	-0.989711	-1.03863	0.844704	0.944227	-0.646036	-1.27045	0.40425	-1.21033	0.981701	0.357094
male	7.578	Y/Nw	0.682154	0.44201	-0.130709	0.206329	0.570369	0.985249	-0.061489	0.417725	-0.59488	-1.16146	-0.47429	-0.84905	-0.905702	-1.08548	-1.44768	-1.00791	-1.01575	1.36438	-0.255463	-0.239123	-0.407662	-0.0462253	1.85671	-0.165258	-0.987952	-1.7905	-0.977176	-1.00422	-0.887345	-0.928371	-1.45719	1.94753	-0.573581	-1.30817	-1.34739	-0.429578	-0.832511	-0.973723	0.588173	0.516496	-0.351071	0.618491	0.0487679	-1.45082	1.90275	0.661111
male	7.584	Y/Nw	0.558154	0.443191	-0.0852854	0.792036	0.542856	0.686238	0.345932	0.833986	-0.0384336	-1.03173	-0.128225	-0.539305	-0.567303	-0.282451	-1.23419	-0.481713	-0.371141	0.429903	-0.306759	-0.410998	-0.527094	0.45577	2.16236	0.335036	-0.353235	-0.462791	0.059078	0.0341754	-0.790721	-0.667711	-1.2228	0.793941	-0.073495	-0.5599	-0.493284	-0.0410694	-0.450016	-0.270235	0.92875	0.652516	0.326921	0.201321	0.709321	-0.97903	1.7224	1.11714
male	7.589	Y/Nw	0.0815483	-0.243682	-1.58446	-1.68853	-1.49132	-1.74608	-1.31269	-2.13396	-1.1662	0.238542	-1.12822	-1.55693	-1.40444	-1.41376	-0.00764119	-1.43587	-1.44568	0.18746	-2.00962	-2.2125	-1.88124	-2.56101	1.10724	-1.07346	-1.51985	1.27605	1.24296	1.17867	-1.39296	-1.66066	0.00509362	0.0928347	-0.890944	-1.74891	-1.83339	-1.23953	-1.64542	-1.69745	0.741969	1.9501	-0.999231	-1.189	-1.25075	-1.43886	0.948676	0.205086
male	7.605	Y/Nw	-0.00567909	0.255421	-2.12492	-1.28756	-1.34833	-1.66102	-1.40092	-1.64245	-0.883696	-1.60825	-0.794657	-0.646738	-0.746622	-1.33633	-1.80311	-0.837083	-0.804079	0.506195	-0.739997	-0.378575	-2.49844	-1.38795	0.934507	-0.240343	-1.25783	-1.71111	-1.85813	-1.92934	-1.27832	-1.05357	-1.7482	0.106593	-1.0184	-1.30377	-1.28265	-0.22832	-0.741267	-0.71593	0.943949	0.2986	-0.578786	-0.405032	-0.373222	-1.21951	1.30332	0.661111
male	7.616	M/Ow	1.50892	1.22724	-1.23495	-1.97466	-0.691874	-1.11575	-1.15441	-1.87033	1.51311	-1.91016	1.31771	0.986437	1.01013	1.00405	-1.99213	1.12584	1.11331	1.50471	0.756348	-0.135767	-1.46303	-2.23449	1.4629	1.67166	0.824057	-0.607883	-1.33437	-1.36215	1.49222	1.29879	-1.98722	1.25392	1.35939	0.762604	0.912861	1.4082	0.870528	0.755971	0.571558	0.680982	1.71643	2.30671	1.80166	-0.116228	1.76223	1.87718
male	7.625	Y/Nw	1.33474	1.06181	0.762434	-0.0226097	0.497278	0.251963	0.253277	0.196852	-0.331753	-1.63946	-0.221814	-0.469365	-0.476246	-0.546041	-1.82742	-0.560402	-0.452253	0.0842186	-0.0510519	1.45655	0.0581269	-0.332523	1.23014	-0.0745169	-0.687987	-0.126374	-0.946859	-0.97384	-0.469615	-0.415733	-1.77256	0.388828	-0.265073	-0.627539	-0.599487	-0.454977	-0.596074	-0.910199	1.41109	0.652807	-0.0701673	-0.506868	-0.195914	-0.990897	1.38628	0.813119
male	7.66	Y/Nw	-0.614648	-0.850449	-0.634031	-1.89913	-0.308978	-0.931975	-0.889128	-0.957498	-0.731657	-0.892998	-0.323476	-0.472952	-0.512663	-0.691996	-1.19106	-0.56963	-0.570768	1.33778	-0.556748	-1.38129	-1.27046	-2.21155	2.0056	-0.146989	-0.82791	0.273084	-1.05398	-1.08118	-0.645519	-0.597421	-1.18632	1.45244	-0.825565	-0.985271	-0.94913	-0.38636	-0.560833	-0.57588	1.3774	0.786441	-0.443111	0.184053	0.411255	-1.23744	1.43774	0.357094
male	7.663	Y/Nw	1.24582	1.0343	-0.395616	0.017018	-0.497069	0.342816	-0.285102	0.0611286	-1.19185	-0.271346	-0.609933	-1.15793	-0.97996	-1.13425	-0.409041	-0.877909	-0.775319	0.277214	-0.583607	-0.458116	-0.596498	-0.166508	0.564788	-0.701108	-1.12096	-0.0220603	0.144991	0.244266	-0.381762	-0.769919	-0.396608	0.079406	-0.986525	-1.0426	-1.11999	-0.827035	-0.726022	-0.958035	0.449881	0.384246	-0.907968	-0.320165	-0.288192	-1.13909	0.602521	-0.250939
male	7.688	Y/Nw	-0.00543917	0.32424	-1.31882	-1.30506	-0.84742	-0.842635	-1.56908	-1.0619	-0.0611492	-0.921937	0.16559	-0.290281	-0.395912	-0.182594	-1.23419	0.0968539	0.0681086	0.988186	0.937127	0.588022	-1.76244	-1.57313	1.63527	0.348497	-0.230153	-0.640267	-1.19039	-1.13153	0.0418026	-0.0867031	-1.2228	1.09075	-0.412127	-0.44074	-0.317762	0.085434	0.625505	0.230841	1.02792	0.652516	0.253807	1.43401	0.89933	-0.861615	1.54131	0.813119
male	7.693	Y/Nw	0.087394	-0.0660156	-1.03906	-0.0121036	-0.442139	0.158431	-0.572747	-0.0735689	-0.46214	-1.01644	-0.335366	-0.608823	-0.733054	-0.574766	-1.19173	-0.649229	-0.578929	0.744137	-0.995212	-0.136435	-1.69846	-0.480007	1.07333	0.00906928	-0.650159	-0.224556	-1.4165	-1.36191	-0.505762	-0.192606	-1.18002	0.913734	-0.650034	-1.24264	-1.20446	-0.247101	-0.920163	-1.04187	1.45667	0.984414	-0.136635	0.387495	-0.305717	-0.941775	1.11163	0.661111
male	7.704	Y/Nw	1.62364	1.69001	-0.309519	-0.628229	0.183651	-0.44186	-0.094384	-0.831382	-0.198621	-0.894085	0.414342	0.199047	0.0486888	-0.040041	-1.15466	0.407117	0.34651	0.670485	-0.0437222	-0.324328	-1.01949	-1.09202	1.45092	0.427172	0.068287	-1.10388	-1.17981	-0.950437	0.850378	0.819717	-1.21291	0.733739	-0.200225	0.20484	0.0249879	0.194506	-0.398275	-0.181084	1.5058	1.01791	0.167658	1.22527	1.07182	-0.765353	1.11586	0.205086
male	7.718	Y/Nw	1.16368	1.20168	-0.19357	0.0878214	0.784405	0.920883	0.227249	0.372833	-0.83548	-1.34685	-0.348528	-0.768312	-0.878164	-0.990365	-1.57892	-0.80463	-0.696798	1.67462	0.711205	0.0602496	-0.634687	-0.135514	1.73487	-0.476064	-1.01662	0.546159	-0.836779	-0.731849	-0.124564	-0.0639673	-1.56145	0.950983	-0.532971	-1.02354	-1.02659	-0.64514	-0.64006	-0.850878	0.935682	0.463142	-0.492073	1.17658	0.631899	-1.18029	1.48708	0.509103
male	7.718	Y/Nw	0.62277	0.324997	-0.748094	-0.292874	0.174871	-0.617403	-0.287351	-0.93638	-0.207426	0.149774	-0.337826	-0.332156	-0.312087	-0.794364	-0.199825	-0.635798	-0.712235	0.575697	-1.01189	-1.17159	-0.712607	-0.805797	1.71798	0.254362	-0.884237	1.50437	-0.164306	-0.0576729	-0.754808	-0.748632	-0.21367	0.720753	-0.207222	-0.885755	-0.791907	0.0609033	-1.21017	-1.07009	-0.0162168	1.09832	0.144447	-0.531285	-0.112439	-1.19249	2.15149	1.57316
male	7.726	Y/Nw	-0.93119	-1.14921	-1.20517	-1.98173	-1.06375	-1.343	-1.39731	-1.54306	-0.856475	-0.708639	-0.754061	-0.646162	-0.636777	-0.796795	-0.926449	-1.03375	-1.18448	0.889089	-1.16701	-1.61324	-1.82554	-2.30345	0.966064	-0.512532	-0.928378	0.989877	-0.771412	-0.798031	-0.583235	-0.801061	-0.95274	0.640484	-0.61357	-1.23772	-1.15963	-0.43877	-1.2412	-1.4089	1.38807	0.811656	-0.682979	-0.475938	-0.444264	-1.26579	0.930749	-0.0989305
male	7.773	Y/Nw	0.139635	0.049435	-2.39041	-1.45489	-1.74859	-0.942742	-1.93676	-0.784705	-0.618019	-0.0157639	-0.283538	-0.482758	-0.534266	-0.947802	-0.376854	-0.898301	-0.866049	1.23951	-0.71041	-1.17699	-2.9701	-2.11316	2.00297	0.0860846	-1.07315	1.01974	-0.886019	-0.868343	-0.360859	-0.146599	-0.404455	0.777439	-0.700396	-1.19055	-1.23082	-0.083577	-0.774115	-0.909864	1.3948	1.48351	-0.221414	0.487927	0.227485	-1.27171	1.97281	1.11714
male	7.775	Y/Nw	0.309057	0.312723	-0.215148	0.315509	-0.0134675	0.142751	-0.310079	-0.0613019	0.0939982	-0.717241	0.174059	-0.72126	-0.750829	-0.294534	-0.800948	0.316837	0.29474	0.0567523	0.528496	0.865608	-0.510835	0.0386596	1.05513	0.171794	-0.408059	0.22164	-0.315601	-0.382122	0.0327127	-0.0101801	-0.788808	1.10924	0.155835	-0.12753	-0.0360077	-0.224835	0.135297	0.20147	0.633803	0.560132	0.287842	0.976647	1.19087	-0.655982	1.29249	1.11714
male	7.775	Y/Nw	-0.447049	-0.234255	-0.469194	-1.2077	-0.523348	-1.42401	-0.543944	-1.23495	-1.04231	0.209672	-0.914645	-0.831653	-0.940442	-0.616862	-0.0222284	-1.41261	-1.38667	-0.210011	-1.09528	-2.14121	-0.0560237	-2.23016	0.87982	-0.665563	-0.13117	-1.94317	-0.537708	-0.563843	-0.875549	-0.719548	-0.0459265	0.577208	-1.10828	-1.3667	-1.27077	-0.684664	-1.46257	-1.58532	-0.826097	2.23268	-0.839958	-0.299579	-0.62922	-1.16747	0.820301	0.205086
male	7.781	Y/Nw	0.820741	0.573635	-0.369047	-1.01769	-0.844467	-0.34391	-1.16771	-0.672529	-0.400169	-1.52201	-0.102375	-0.497951	-0.612339	-0.702295	-1.62204	-0.0670186	-0.0245663	0.278894	-0.963809	-1.12228	-1.05623	-1.85477	1.94916	0.230052	-0.755278	-0.558458	-1.14602	-1.17341	-0.583794	-0.533588	-1.62391	1.28626	-0.601945	-0.819249	-0.786755	-0.0235022	-0.64141	-0.771704	1.46286	1.82976	-0.0492646	0.935987	0.492743	-1.0004	1.67517	0.965128
male	7.789	Y/Nw	-0.248752	-0.206437	0.114677	-1.33536	0.262601	-0.903252	-0.0128422	-1.49363	-0.811465	0.107165	-0.462974	-0.59682	-0.466977	-0.711998	-0.115935	-0.42473	-0.604251	0.658632	-0.697548	-1.03104	-0.225098	-1.58877	0.942328	-0.0191345	-0.521917	-0.909064	-0.259192	-0.284752	0.0915947	0.158291	-0.0971022	1.3546	-0.733386	-0.824535	-0.811844	-0.494471	-0.403994	-0.759735	0.700319	0.623742	-0.417385	0.651359	-0.161898	-1.09961	0.930749	-0.0989305
male	7.805	Y/Nw	1.72494	1.37037	-0.380409	-0.374157	0.181029	0.245306	0.133716	-0.0776891	-0.332569	-1.36509	0.0748351	-0.032612	0.215554	-0.383063	-1.59857	0.221485	0.152922	1.12954	0.764015	0.710104	-0.675907	-0.681246	1.75872	0.272607	-0.446145	-1.49464	-1.15005	-1.08737	-0.281874	-0.0643846	-1.62784	0.516072	-0.252254	-0.534261	-0.546117	0.362956	-0.0529726	-0.0678693	0.64619	0.670912	-0.143831	1.12535	1.16011	-1.05692	1.59429	0.357094
male	7.827	Y/Nw	0.650382	0.466367	0.0599111	0.175792	0.585053	-0.239367	-0.237929	-0.227753	-0.133201	-0.641161	-0.249456	-0.456392	-0.335752	-0.358396	-0.731368	-0.159792	-0.219166	0.0305209	0.722939	0.561586	-0.584409	0.615834	0.554322	-0.0937192	-0.508096	0.285457	-0.95793	-0.90576	-0.0910239	-0.0612875	-0.74244	-0.125392	-0.192425	-0.511644	-0.488143	0.0653771	0.0321631	-0.149411	1.34021	-0.938263	-0.0490188	0.836819	-0.174303	-0.704406	0.811227	0.661111
male	7.827	Y/Nw	-0.45018	-0.169593	0.0710061	-1.26211	0.437049	-1.29514	0.308524	-1.45196	-0.245209	-0.251092	-0.246378	-0.497694	-0.480806	-0.624317	-0.451283	-0.574276	-0.430995	0.368533	0.584618	-0.556368	1.17017	-1.38468	1.23161	0.0294526	-0.789692	0.102998	-0.361142	-0.386913	-0.967077	-0.886957	-0.445237	-0.127672	-0.235092	-0.821029	-0.618587	-0.373883	-0.784193	-0.608473	-2.29971	0.343516	0.0115695	-0.106111	-0.536809	-0.994641	1.52214	1.11714
male	7.833	Y/Nw	0.536227	0.190464	-1.49803	-1.42537	-1.6638	-1.43724	-1.73372	-1.10114	-0.775037	-0.823384	-0.644363	-0.741332	-0.747014	-1.20669	-0.970792	-0.77883	-0.814626	0.022926	-0.89188	-1.43495	-0.345641	-1.64377	0.851962	-0.297667	-1.32133	0.607438	-0.387627	-0.208471	-0.717845	-0.74219	-0.94061	-0.133467	-0.905219	-1.15487	-1.17407	-0.675088	-1.44017	-1.23304	-2.28945	0.556271	-0.471872	-0.685842	-0.654573	-1.12427	1.23447	0.965128
male	7.833	Y/Nw	1.03849	1.07213	-1.78614	-2.11033	-1.60086	-1.66102	-1.90858	-1.78926	-0.57177	-1.55441	-0.218284	-1.04976	-0.986777	-0.55278	-1.65265	-0.127729	-0.121924	0.825621	-0.798095	-1.01262	-2.26542	-2.27241	1.569	-0.359163	-0.654206	-0.562205	-1.26649	-1.16709	-0.0534548	-0.179753	-1.65408	0.855187	-0.3897	-0.621991	-0.594009	-0.80736	-0.477537	-0.678124	1.13849	0.484642	-0.387551	0.432018	0.27907	-0.989184	1.03688	0.205086
male	7.836	Y/Nw	0.435929	0.380132	-0.448509	-0.389862	-0.150731	-0.0802781	-0.651172	-0.145217	-0.375609	-1.0443	-0.581338	-0.499101	-0.58987	-0.620348	-1.21941	-0.573639	-0.396279	0.557703	-1.19953	-1.0114	-1.45847	-0.982116	1.17862	-0.316723	-0.759223	0.263793	-0.515045	-0.582747	-0.311541	-0.253305	-1.18927	0.728041	-0.438355	-0.728351	-0.680319	-0.437176	-0.641148	-0.763415	2.1427	1.27182	-0.279279	-0.0580118	-0.117105	-1.01985	1.0853	0.509103
male	7.849	Y/Nw	2.03012	1.60647	-0.0565811	-0.654757	0.0905905	0.343821	-0.287551	-0.178458	-0.277508	-0.742636	-0.253348	-0.666752	-0.742559	-0.721907	-0.949562	-0.377082	-0.338434	1.07027	-0.52815	-0.514676	-0.648316	0.141192	0.978825	-0.204953	-0.829962	0.967681	-0.0631332	-0.0462632	-0.576763	-0.713661	-0.962645	1.54764	-0.223222	-0.73509	-0.724347	-0.262918	-0.981789	-0.844442	1.23946	-1.63009	-0.153324	0.614139	-0.369324	-0.998035	1.33405	0.813119
male	7.855	Y/Nw	0.589294	0.591161	-2.39779	-1.67301	-2.09627	-1.74355	-1.88729	-1.71812	-1.09705	0.788507	-0.725474	-1.16557	-1.20769	-1.07372	0.475684	-1.15281	-1.30627	0.394657	-2.16319	-2.25267	-2.96338	-1.94816	1.34131	-0.838487	-1.112	0.549197	0.602227	0.449226	-0.8895	-0.807551	0.424861	0.173659	-0.972619	-1.40916	-1.36635	-1.26654	-1.08032	-1.24907	1.36594	0.692581	-0.881663	-0.489484	-0.552618	-1.36917	0.98109	-0.0989305
male	7.899	Y/Nw	0.194849	0.201298	-1.8195	-1.38018	-1.50802	-1.79767	-1.77505	-2.31502	-0.337729	-1.41785	-0.440257	-0.666487	-0.766618	-0.72843	-1.51734	-0.0519816	-0.0776938	0.0374905	-0.504936	-0.603712	-2.16906	-2.93014	0.843748	-0.0188233	-0.811766	-0.600448	-1.04216	-1.06933	-0.497398	-0.442371	-1.57746	0.393345	-0.469466	-0.674163	-0.59246	-0.318733	-0.614225	-0.694587	0.870304	3.35405	-0.115291	0.628816	-0.31307	-0.815014	1.10898	0.965128
male	7.901	Y/Nw	1.27841	1.17322	-2.78517	-1.86462	-1.83989	-1.56532	-2.46297	-2.00373	-0.110599	-0.766363	0.0584586	0.179357	0.132804	-0.374016	-0.801507	-0.0165881	0.0941411	1.39396	-0.882621	-0.163205	-3.24358	-2.48203	0.983287	0.438975	-0.53571	1.053	-0.607576	-0.673757	-0.181288	-0.19004	-0.74784	2.03949	-0.19819	-0.453215	-0.394434	0.340268	0.0587623	0.0178039	1.1722	1.4256	0.186544	0.413216	0.534403	-0.568109	1.11832	1.11714
male	7.901	Y/Nw	1.80095	1.39198	-1.04087	-0.331655	0.300936	-0.396434	0.150848	-0.183631	0.518568	-1.10222	0.455928	-0.256096	-0.200687	0.320404	-1.21241	0.255831	0.232935	1.21282	0.592946	0.484747	-1.98932	-0.937116	1.0872	0.508902	0.181494	-0.904486	-0.0933773	0.00403008	0.29147	0.291238	-1.21883	0.47606	0.49385	0.517475	1.2437	0.060649	0.504816	0.973673	2.06012	1.29562	0.754717	2.42263	1.83026	-0.399996	1.29807	1.11714
male	7.91	M/Ow	2.54174	2.37874	-0.803222	-0.680334	-0.146802	-0.595895	-0.82013	-0.836665	0.732164	-3.74529	0.50724	-0.35887	-0.311752	0.625262	-3.73344	0.837157	0.715747	0.744137	1.32632	0.706213	-0.926326	-0.523107	1.43977	0.485148	0.513351	-1.64967	-2.19905	-2.31116	-0.25254	-0.229634	-3.74856	1.44066	0.644812	-0.445278	-0.607881	0.18287	0.438439	0.210892	0.31906	-0.284815	0.597235	1.65651	1.32901	-0.484794	0.93852	0.357094
male	7.912	Y/Nw	0.394404	0.226653	-1.33865	-0.549638	-0.639181	-1.36382	-0.619964	-1.42223	-0.726054	-1.67353	-0.822291	-1.26758	-1.36905	-1.27068	-1.82131	-1.0392	-1.11565	-0.0960887	-0.693439	-0.735865	-1.56797	-1.38977	1.29183	-0.369743	-1.36936	0.362784	-1.00946	-1.37303	-0.974517	-0.970035	-1.77915	0.153024	-0.841769	-1.31004	-1.23194	-0.722279	-1.12628	-1.06447	0.58218	1.80414	-0.278671	0.254288	0.657553	-1.24143	1.69263	1.42115
male	7.915	Y/Nw	-0.0799885	0.341233	-0.736121	-0.0845284	-0.746889	-0.887256	-0.91842	-0.836203	-0.453804	0.816462	-0.352084	-0.363803	-0.480441	-0.65063	0.538386	-0.40767	-0.264815	-0.730969	-1.42654	-0.735609	-1.72397	-0.980564	1.02604	0.0703215	-0.788254	0.809967	0.752544	0.729074	-0.219487	-0.416863	0.527366	1.67628	-0.250874	-0.775522	-0.653018	-0.0631573	-0.762796	-0.552893	2.1188	1.88993	-0.0694031	0.612217	-0.07786	-0.862414	1.25673	0.965128
male	7.918	Y/Nw	1.01863	1.10502	-2.52082	-2.48168	-2.27641	-2.30624	-2.58399	-2.72934	-0.560379	-0.419611	-0.304956	-0.414606	-0.506828	-0.661928	-0.579085	-0.413471	-0.304813	0.669167	-0.358866	-0.630155	-3.02386	-3.03218	1.29769	-0.146389	-0.785923	-0.316273	-0.925078	-0.827361	0.00054628	-0.0456394	-0.591471	0.954937	-0.368116	-0.643521	-0.615871	-0.178564	-0.282219	-0.773918	1.2449	1.32708	-0.336327	0.197756	0.230726	-0.934384	1.07428	0.509103
male	7.94	Y/Nw	0.0382003	0.00434929	0.119107	-1.48927	-0.215519	-1.29514	-0.145583	-1.79242	-0.677029	-1.00033	-0.532809	-0.52197	-0.564348	-0.554784	-1.19899	-0.503773	-0.430995	0.00569948	0.238154	-0.785524	0.475389	-1.51654	0.834548	-0.42981	-0.683036	0.102998	-0.403144	-0.471091	-0.524386	-0.509353	-1.19364	0.327015	-0.341203	-0.801668	-0.751673	-0.71645	-0.484625	-0.533322	-0.752852	0.158607	-0.606159	0.540962	0.481976	-1.11728	0.727698	-0.250939
male	7.953	Y/Nw	-0.0616379	0.40659	-0.924088	0.451482	-0.373432	0.926507	-1.01701	0.0958423	-0.304031	0.366026	-0.00768587	-0.0144399	0.0514023	-0.706019	0.0139554	-0.16925	-0.128052	0.959556	0.0228174	-0.206071	-1.73442	-0.990473	2.24591	0.415452	-0.841354	1.29104	-0.0933773	-0.118595	-0.302657	-0.127423	0.000101699	1.23208	-0.331501	-0.18918	-0.647303	0.46098	-0.301295	-0.35523	1.7628	3.00158	0.0528999	0.41771	0.451103	-1.07623	2.01958	1.26914
male	7.956	Y/Nw	-0.506507	-0.395478	-0.0113112	-3.63089	-0.108321	-3.37328	-0.304717	-3.37275	-0.877204	-0.348169	-0.797746	-1.03072	-1.14816	-0.797704	-0.574564	-1.09201	-0.954509	0.4034	-1.90876	-0.271328	-1.15262	-3.86765	0.92488	-0.747315	-0.92925	0.882495	-0.228992	-0.296805	-1.10012	-0.909249	-0.54989	0.0148175	-0.608817	-0.977902	-0.98177	-0.992245	-1.01019	-0.834645	2.38306	0.745757	-0.488174	-0.228065	0.642105	-1.22105	1.12005	0.357094
male	7.962	Y/Nw	-0.136913	0.177607	-0.371598	-0.820178	0.489194	0.0117475	0.130438	-0.518815	-0.410463	-1.54728	-0.389835	-0.58827	-0.661505	-0.696841	-1.92883	-1.03302	-0.883907	1.5744	-0.626496	-0.16206	-0.454742	-1.10721	2.14426	0.284896	-1.18679	-3.50539	-1.76648	-1.74856	-0.369482	-0.358885	-1.87026	0.738241	-0.627087	-1.07378	-1.09697	-0.0782595	-0.780562	-0.800755	0.202277	0.659233	0.00185363	0.966134	0.385376	-1.39828	2.74483	1.72517
male	7.981	Y/Nw	-0.199093	-0.283257	0.793266	0.038982	0.784712	0.118515	0.367235	-0.253495	-0.30962	-0.868168	-0.138573	-0.00336527	-0.0685677	-0.365824	-0.94518	-0.572207	-0.639079	-0.0511015	0.278571	0.173298	0.590252	-0.147823	1.02951	0.278757	-0.335416	-1.04147	-0.496825	-0.522876	-0.188498	-0.090028	-0.939139	0.859611	-0.380362	-0.258926	-0.202479	0.13776	0.113249	-0.0378377	0.362391	0.389642	-0.0175407	0.792168	0.290966	-0.753603	0.812019	0.357094
male	7.981	Y/Nw	1.74283	1.8862	-0.264047	-0.362322	1.64866	-0.107709	0.779504	0.177213	-0.306552	-0.381069	0.102973	0.104891	-0.0196121	-0.477487	-0.771488	0.354719	0.363942	2.00103	0.643876	0.0976644	-1.02949	-0.828093	1.48367	0.388656	-0.320951	-1.67487	-0.335046	-0.270167	-0.142444	-0.0835282	-0.739844	1.47305	-0.411334	-0.450507	-0.402486	0.147649	-0.0488999	-0.711282	1.61807	1.00388	0.0874028	0.504441	0.139293	-1.11487	1.73428	0.509103
male	7.984	Y/Nw	1.00568	0.870505	-0.245252	-0.340367	0.90953	0.337553	0.662079	0.131369	0.0472199	-0.689413	-0.0383966	-0.179886	-0.249706	-0.227389	-1.03357	0.0275272	0.145747	1.66618	-0.287518	-0.333142	-1.05156	-0.851745	1.08316	0.3641	-0.312818	-0.159612	-1.30593	-1.24565	0.20932	0.119795	-0.996037	0.547908	-0.046996	-0.622642	-0.613031	0.189824	-0.544699	-0.520159	1.70191	1.09832	0.256213	1.01486	1.33986	-1.00446	1.78238	0.965128
male	8	Y/Nw	1.33986	1.28749	-0.188441	-0.187488	0.527397	0.245269	0.239078	-0.0921068	0.17215	-0.432484	0.0797249	-0.0852839	-0.149779	-0.186432	-0.564098	0.294386	0.443201	1.11828	0.0401749	0.264703	-0.530229	-0.23969	1.26059	0.336725	-0.241687	-0.428119	-0.581357	-0.888106	0.532047	0.575592	-0.605066	0.877052	0.104784	0.0399034	0.126324	-0.039306	-0.0497182	-0.306179	0.727963	0.122001	0.353634	1.17148	0.236296	-0.494264	1.06632	0.965128
male	8.019	Y/Nw	0.750779	0.785436	1.40736	-0.904446	0.577184	-0.539514	0.363185	-0.76868	-0.875853	-0.300737	-0.430632	-0.836677	-0.681923	-0.841549	-0.442392	-0.605843	-0.741249	-0.409153	-0.426957	-0.911367	0.912474	-1.52673	1.02804	-0.342139	-0.728158	0.642128	-0.223621	-0.208711	-0.687375	-0.600663	-0.42985	1.48996	-0.96237	-0.602639	-0.503777	-0.761374	-0.454734	-0.751249	0.924111	1.37018	-0.579022	-0.0532016	0.245965	-0.903892	0.532056	-0.0989305
male	8.019	Y/Nw	0.410304	0.788449	-0.915538	-1.00324	-0.745366	-1.06394	-1.26713	-1.26597	-0.761395	0.70495	-0.484622	-0.37299	-0.489474	-0.940918	0.52165	-0.684969	-0.548611	0.190064	-1.10159	-1.41235	-1.13585	-1.31531	0.363305	-0.145688	-0.813767	-1.47293	0.109163	-0.79346	-0.356153	-0.225837	0.493779	-0.037391	-0.801756	-0.673467	-0.628745	-0.166355	-0.722225	-0.87275	0.530634	0.724415	-0.421595	-0.463118	0.00759026	-0.862645	0.69991	0.357094
male	8.025	Y/Nw	0.407955	0.23777	-1.96991	-0.726231	-1.37051	-0.784581	-1.27878	-0.901183	-0.474304	-1.19359	-0.665983	-0.637996	-0.588129	-0.591865	-1.3323	-0.483715	-0.688422	0.650332	-1.44661	-0.872451	-2.76688	-1.03808	0.493217	-0.386493	-0.693161	-0.146477	-0.799764	-0.704087	-0.376414	-0.282373	-1.38109	-0.0705042	-0.518698	-0.420367	-0.563234	-0.449314	-0.456962	0.00768246	1.8158	0.70501	-0.528728	0.061712	-0.264564	-0.976678	0.597083	-0.0989305
male	8.036	Y/Nw	0.811586	0.836246	0.451702	0.885539	-0.0354806	0.789937	-0.183776	0.643771	-0.861439	-0.0480098	-0.808419	-0.960072	-0.999692	-0.875084	-0.195369	-0.636639	-0.701361	-0.636921	-0.793582	-0.835218	0.0693787	0.36685	0.296768	-0.708566	-0.703989	-1.76878	-0.0952671	-0.199267	-0.834659	-0.751418	-0.205793	0.322213	-0.617114	-0.928845	-0.15072	-0.823102	-0.91799	-0.925789	0.763065	1.02984	-0.739728	-0.0924721	0.113291	-0.961838	0.197757	-0.402947
male	8.036	Y/Nw	0.463603	0.535343	-1.78844	-1.79687	-2.27759	-1.16447	-2.05024	-1.36895	-0.531172	-1.20814	-0.369781	-1.13047	-1.18469	-0.600121	-1.42013	-0.810587	-0.777259	0.279116	-0.00263582	-0.58567	-2.30687	-2.49982	1.23508	-0.3194	-0.739832	-0.0636446	-0.559101	-0.585281	-0.519545	-0.468071	-1.42193	-0.0505564	-0.702575	-0.33257	-0.407258	-0.781367	-0.751691	-1.0006	1.22038	1.6009	-0.214787	-0.229314	0.860277	-1.20696	1.54203	0.661111
male	8.047	Y/Nw	1.13927	1.24334	-0.556011	-0.155741	0.727299	0.208911	0.0259036	-0.127435	-0.668333	0.446953	0.00781761	-0.757261	-0.867298	-1.02837	0.0692651	-0.138363	-0.13445	1.5363	-0.308092	-0.051222	-1.32137	-0.689375	2.04403	-0.264954	-1.02374	-0.131464	-0.456559	-0.438103	-0.308023	-0.610918	0.108019	1.70835	-0.842223	-0.552748	-0.584337	-0.624232	-0.395796	-0.371119	1.64049	1.1325	-0.212735	0.555303	0.393454	-1.13835	1.85982	0.965128
male	8.077	Y/Nw	0.646302	0.806539	-0.962469	0.820095	-0.644958	0.53168	-1.32566	0.777601	-0.528559	1.46302	-0.0473548	-0.120863	-0.229858	-0.178252	1.15743	-0.289389	-0.319753	0.0990539	0.663956	1.06092	-1.00589	0.610454	0.679474	-0.0696821	-0.204469	-0.803646	1.1762	1.27761	0.379041	0.416721	1.1652	1.09424	-0.384448	-0.320094	-0.391819	-0.19457	-0.100866	0.185897	0.165052	0.384246	-0.26633	0.67841	1.43994	-0.80186	0.602521	-0.250939
male	8.079	Y/Nw	0.282391	0.352234	-2.18975	-1.21668	-1.67125	-1.1509	-1.76018	-1.59787	-0.699174	-1.37495	-0.532809	-1.04391	-1.14914	-0.666037	-1.59776	-1.03255	-1.00194	0.640659	-0.858981	-1.12926	-2.76695	-2.2198	0.974687	-0.508541	-0.7097	-0.86589	-0.781165	-0.807804	-0.67195	-0.773676	-1.56784	0.36835	-0.447313	-1.15016	-1.03686	-0.620531	-0.709301	-0.608473	1.37408	2.19261	-0.368571	0.448523	-0.166342	-1.13363	0.992511	0.205086
male	8.088	Y/Nw	-0.0731191	-0.16144	-0.773518	-2.03529	-1.58159	-2.34849	-1.82117	-2.04052	-0.104491	-1.05969	-0.328644	-0.68112	-0.792435	-0.383108	-1.19228	-0.600959	-0.565058	-0.880828	-0.867144	-1.30202	-2.18856	-2.3679	1.64283	-0.121227	-0.518694	0.793507	-0.473735	-0.334404	-0.200618	-0.250764	-1.22345	0.282372	0.101846	-0.64332	-0.615871	-0.544444	-0.6157	-0.589025	3.01334	0.83822	0.106987	0.406071	0.16658	-0.930328	1.29601	0.965128
male	8.093	Y/Nw	-0.369077	-0.391866	-0.548696	-0.183655	-0.332948	-0.440838	-0.225484	-0.215756	-0.879498	0.358725	-0.764966	-1.11299	-1.20577	-0.750039	0.165088	-0.537882	-0.602475	-0.0565156	-1.06791	-0.944802	-1.23952	-0.664642	0.293178	-0.546696	-0.858331	0.904952	0.0548564	0.14939	-0.239013	-0.177454	0.154685	-0.569851	-0.750202	-0.780592	-0.841967	-0.897023	-1.09172	-0.816519	1.48434	1.02367	-0.559471	-0.575564	0.0692035	-0.960564	0.517895	0.0530779
male	8.096	Y/Nw	-0.915985	-0.687148	0.0692167	-1.29316	-0.498471	-1.15304	-0.470365	-1.38342	-0.496787	-0.239031	-0.440257	-1.0036	-0.960922	-0.994798	-0.371622	-1.13231	-1.34215	-0.309994	-0.117828	-0.493982	0.182001	-1.83569	0.68717	-0.207323	-0.837302	-2.12485	-1.00193	-0.908099	-0.497398	-0.695511	-0.323164	0.353758	-0.842078	-0.859581	-0.993035	-0.43684	-0.470777	-0.370714	-0.240759	1.22902	-0.22906	-0.433524	-0.401768	-0.924635	0.939909	0.661111
male	8.096	Y/Nw	1.10261	0.899948	0.391681	0.0822409	0.405941	0.64941	-0.057566	0.437732	-0.117055	-0.338104	0.0925317	-0.428462	-0.4837	-0.256073	-0.598406	0.0949888	-0.0409148	0.530328	0.35702	-0.041121	0.525915	-0.735123	1.22866	0.165236	-0.369574	0.516184	-0.307693	-0.290811	0.25694	-0.0539329	-0.561113	0.952675	-0.104703	-0.0797132	-0.0997525	-0.162985	-0.10313	-0.0757625	-0.310467	1.71304	0.219445	1.3305	1.36565	-0.813567	1.51663	0.965128
male	8.096	Y/Nw	0.527017	0.2342	0.458567	0.324719	0.993807	0.720318	0.700832	0.677177	-0.142647	-0.00735384	-0.0498125	-0.705018	-0.591895	0.0683679	-0.331278	-0.584048	-0.54794	0.823229	-0.312546	0.239488	-0.248241	-0.135514	1.68616	0.249219	0.276435	-2.19648	-0.398741	-0.3368	-0.432349	-0.497146	-0.293134	0.390578	-0.471493	-0.619716	0.0837646	-0.144976	-0.327643	-0.263071	1.43981	0.945241	0.226484	1.08018	0.148952	-1.06091	1.21091	0.0530779
male	8.099	M/Ow	1.84591	1.70406	0.102699	0.212627	0.224717	0.0109438	0.313926	0.128891	0.34996	-0.555519	0.591289	0.362889	0.223302	0.666144	-0.622993	0.930728	0.88895	-0.134254	0.917369	0.810623	0.375788	0.410807	0.591126	0.358677	0.702378	-0.554367	0.532986	-0.43917	0.693064	0.81231	-0.599014	0.453716	0.164434	0.64593	0.732758	0.255282	1.12211	1.05625	-0.577941	-0.432035	0.226467	1.88085	1.91706	0.015201	-0.0410542	-0.402947
male	8.101	Y/Nw	1.16431	0.60692	-0.483473	0.0363204	-0.0507058	0.0662451	-0.057566	-0.496348	-0.307313	-0.28401	-0.196986	-0.146273	-0.242435	-0.452865	-0.548022	0.273146	-0.00484605	0.438642	-0.0515435	-0.041121	-1.11272	-0.646269	1.37031	0.350921	-0.369574	-1.37252	0.0319466	0.0495306	0.0704972	0.0987363	-0.561113	0.242404	-0.295377	-0.353686	-0.484096	0.00321924	-0.633025	-0.265665	1.35078	1.43269	0.0273264	-0.351333	-0.0385751	-0.962321	1.24897	0.509103
male	8.107	M/Ow	1.42567	1.6037	-0.773518	-0.0275974	0.538158	1.23992	-0.285102	0.108893	1.76576	-0.639241	1.92167	1.58375	1.52819	1.31037	-0.800658	2.06469	2.16834	2.3706	1.40115	1.511	-1.36979	-0.554989	1.27584	2.05655	1.32738	-0.803646	-1.17496	-0.954407	1.90065	1.90002	-0.764092	2.71796	1.72282	1.37209	1.75534	1.77011	2.25266	2.58446	1.30437	1.1106	2.04357	2.31244	2.44044	0.274053	1.72945	1.72517
male	8.107	Y/Nw	1.17564	1.24218	-1.13606	-1.60199	-0.933439	-1.38313	-0.894811	-1.69515	-0.00203601	-0.249073	0.0832874	0.267474	0.174358	-0.444317	-0.397674	0.301693	0.348669	0.524706	-0.172046	-0.327753	-1.98083	-2.32802	1.02515	0.467547	-0.577763	-1.13782	-0.683688	-0.710125	-0.162786	-0.0996893	-0.402874	1.27967	-0.248885	-0.157281	-0.103462	0.384546	0.348374	0.486889	1.85108	1.63613	0.257114	1.0049	0.77468	-0.531233	1.23984	1.26914
male	8.11	Y/Nw	-0.707264	-0.358941	-1.15417	-1.0112	-1.04228	-1.50715	-0.96163	-1.45715	-0.62694	0.344928	-0.558828	-0.857173	-0.858773	-1.04055	0.140994	-0.875262	-0.842727	-0.263336	-0.804341	-0.959776	-1.28274	-1.46883	1.80369	-0.251797	-0.857281	-1.71619	-0.134724	-0.201861	-1.09962	-0.947556	0.0980774	-0.276929	-0.949537	-1.17161	-1.11529	-0.408726	-0.863819	-0.987841	0.357597	1.03115	-0.290784	-0.729601	-0.790471	-1.13005	1.21189	0.661111
male	8.112	M/Ow	2.24243	1.75334	-0.897557	-1.88315	0.0993121	-0.218732	-1.3149	-0.407423	2.29562	-1.01644	2.47332	1.99784	2.09903	1.97529	-1.14285	1.77047	1.59053	2.61203	1.89255	1.09945	-1.51678	-2.11781	1.25655	2.18359	1.93832	0.827312	-1.86956	-1.89844	2.20733	2.21416	-1.18002	2.57557	2.20556	1.52915	1.57336	2.13118	2.6783	1.9058	1.36187	0.621777	2.2863	3.65068	2.2372	0.445203	1.45786	1.26914
male	8.129	Y/Nw	0.58306	0.456417	-1.8441	-1.96307	-2.19644	-2.17972	-2.02534	-2.04178	-0.737094	0.00207421	-0.540362	-0.687441	-0.631115	-1.00523	-0.195369	-0.570658	-0.634571	-0.297363	-0.631462	-0.191851	-1.92462	-1.11397	0.143761	-0.377005	-1.1282	1.14573	-0.370423	-0.474991	-0.489415	-0.539389	-0.205793	0.786416	-0.826755	-1.01944	-1.09373	-0.399921	-0.988078	-0.925789	0.310681	-1.65239	-0.495146	-0.0924721	0.113291	-0.885323	0.776017	0.661111
male	8.132	M/Ow	-0.196221	-0.392237	-1.34818	-1.8222	-1.15803	-1.85157	-1.10929	-2.12328	0.548928	-2.51007	0.256758	-0.168894	-0.265257	-0.0790504	-2.5216	0.448868	0.392045	0.344476	0.145963	1.05766	-1.246	-1.43167	1.21885	0.72819	-0.227143	-0.127759	-0.528836	-0.554953	-0.589798	-0.687034	-2.55423	0.701144	-0.071387	0.0195164	0.203997	0.126176	0.561755	0.740604	-0.109006	-0.697447	0.865681	1.28283	0.312886	-0.694145	1.85247	1.87718
male	8.145	Y/Nw	0.590683	0.415602	-0.645049	-1.42832	-0.838463	-0.382786	-0.930401	-0.641648	-0.235025	-1.34685	-0.0498125	-0.45184	-0.330519	-0.294212	-1.57892	0.0776966	0.270783	0.917828	-0.0114428	-0.178735	-0.82791	-1.64819	2.05153	0.345011	-0.349238	-0.897332	-0.573956	-0.556272	-0.00914434	-0.536526	-1.56145	0.821659	-0.42231	0.0465948	0.0242814	0.169412	-0.366695	-0.537381	0.431556	0.559562	0.15215	0.790965	0.631899	-1.04386	1.6712	0.813119
male	8.17	Y/Nw	0.648676	0.526176	-0.987221	-1.5347	-1.57085	-1.24706	-1.60882	-1.30604	-0.987054	-1.96364	-0.819239	-0.910394	-1.01786	-1.23621	-1.99654	-1.42031	-1.50152	-0.130363	-1.08996	-2.61877	-0.636269	-2.04398	0.530915	-0.928438	-1.26965	-3.39192	-0.109128	-0.00811101	-1.18842	-1.52888	-2.03559	0.0790041	-0.918915	-0.995276	-1.09389	-1.36048	-1.15865	-1.47271	-0.656173	1.17561	-0.938782	-0.845622	-0.722043	-1.26445	0.815969	-0.0989305
male	8.181	Y/Nw	2.06844	2.87819	-1.71355	-2.02328	-0.892854	-1.58241	-1.81264	-1.88659	1.83226	-0.569952	1.8075	1.45581	1.33169	1.40085	-0.632637	2.13673	2.20622	1.29469	0.191492	0.363329	-2.47514	-2.67643	0.67411	1.91778	1.37152	-0.995219	-0.0777808	-0.0216971	2.14982	1.82948	-0.596224	2.00361	1.75341	1.94479	1.86995	1.61174	1.14293	0.886094	1.72212	1.51164	1.85586	1.53441	1.39112	0.23853	1.33891	1.26914
male	8.184	Y/Nw	0.313378	0.438852	-0.216212	0.101502	0.0680055	-0.0617839	-0.308032	-0.392383	-0.415139	-0.347106	-0.542603	-0.781365	-0.890998	-0.756716	-0.526735	-0.560079	-0.737293	0.108057	-0.478336	-0.293823	0.269945	-0.172018	0.75951	-0.184424	-0.889956	1.08832	0.0855315	0.0606835	-0.510875	-0.269305	-0.520731	0.548171	-0.346695	-1.08821	-1.16597	-0.556183	-1.24848	-1.03714	-0.998001	0.567768	-0.122985	0.420075	-0.193367	-1.06499	1.41636	0.965128
male	8.192	Y/Nw	0.225333	0.351319	0.170244	0.373807	0.278008	-0.0967067	0.184828	-0.204072	-0.674401	0.763118	-0.308355	-0.911288	-0.877462	-0.641515	0.428772	-0.524829	-0.593598	-0.416119	0.373816	0.831607	0.0790839	-0.0875402	0.527634	-0.281468	-0.345509	-1.66384	0.382719	0.773684	0.0288664	0.132459	0.49118	0.171053	-0.420305	-0.648949	-0.621229	-0.65783	-0.509495	-0.482619	0.177107	0.944227	-0.306193	0.279757	-0.143936	-0.952238	0.720469	-0.0989305
male	8.2	Y/Nw	1.56114	1.53018	-0.589125	-2.06109	0.252755	-1.57453	-0.289018	-2.18966	-0.0499237	-0.27843	0.489715	-0.210395	-0.316571	-0.122044	-0.770684	0.044328	0.049167	1.35852	0.688961	-0.17789	-0.764976	-2.30412	2.06286	0.508987	-0.252385	0.179372	-1.20423	-1.18577	-0.185186	0.532072	-0.759277	1.34685	0.100208	-0.254829	0.143644	0.140582	-0.0148355	0.461273	0.412599	0.65157	0.388498	1.70191	1.23193	-1.08324	2.23947	1.11714
male	8.205	Y/Nw	1.25915	1.16396	-1.80494	-0.716944	-1.37006	-0.573956	-1.91155	-0.527838	0.075888	-0.411644	-0.246378	-0.157823	0.0562507	-0.777291	-0.65067	-0.680031	-0.609416	0.595305	-0.801237	-0.155346	-2.48903	-0.945146	1.37175	0.475593	-0.84302	-0.035415	-0.0671258	-0.134378	-0.26615	-0.320552	-0.632338	0.616362	-0.187932	-0.821029	-0.808709	0.420871	-0.671855	-0.796351	1.56743	0.528425	0.320434	-0.753183	-0.629426	-0.937409	1.87522	1.72517
male	8.225	Y/Nw	0.644861	0.101588	0.341075	0.116902	1.1053	1.28059	0.947111	0.607554	0.884167	-0.534844	0.896361	0.726246	0.804773	0.552249	-0.825134	0.683766	0.810515	1.77074	0.994841	1.36102	-0.516129	-0.805502	1.53329	0.981465	0.589339	-0.747663	-0.623657	-0.561407	0.900525	1.18357	-0.885703	2.10184	0.685637	0.523742	0.632856	0.994384	0.959389	0.633085	1.7628	1.93161	1.10274	1.4875	0.353663	-0.697751	1.92671	1.11714
male	8.225	Y/Nw	0.749005	0.447873	0.662604	0.5241	0.803784	0.691091	0.091535	0.428242	-0.714982	-0.0806156	-0.558828	-0.905432	-0.929947	-0.515295	-0.255366	-0.665034	-0.629919	0.232539	-0.230398	-0.276472	0.144458	-0.0708333	0.96795	-0.447431	-0.64526	0.93211	-0.134724	-0.118193	-0.182929	-0.00926472	-0.273858	0.421514	-0.363605	-0.825221	-0.888529	-0.885415	-0.491626	-0.539665	1.03025	1.21494	-0.467896	0.464827	0.406256	-1.03254	0.86094	0.0530779
male	8.233	Y/Nw	1.49946	1.39517	-2.31528	-2.29161	-0.990568	-1.41982	-1.37729	-2.16698	-0.446363	-0.513082	3.91008	0.0385609	-0.0484149	-0.535071	-0.74909	-0.0948161	-0.0889971	2.23881	-0.631002	-0.615654	-2.52696	-2.4331	1.56969	0.2003	-0.555437	-1.52619	-0.539042	-0.522374	0.212546	0.282063	-0.737192	1.40637	-0.476017	-0.641862	-0.632445	-0.0145362	-0.322107	-0.333948	0.620867	0.453731	-0.0256514	0.473154	1.44861	0.997491	1.38518	0.661111
male	8.233	Y/Nw	1.70299	2.16935	-1.60716	-0.616377	-1.72325	-0.279739	-2.08015	-0.487728	-0.17591	-1.74707	-0.221814	-0.640211	-0.572234	-0.490116	-1.82742	-0.347759	-0.344627	0.312205	0.587536	-0.328924	-1.94427	-1.03955	1.69977	0.00463578	-0.634373	0.0127803	-1.03131	-1.01615	-0.729235	-0.529621	-1.77256	0.513498	-0.170247	-0.491287	-0.370117	-0.317216	-0.144313	-0.494653	0.827909	0.931657	0.0253772	0.608344	0.735218	-0.958018	1.47503	0.965128
male	8.241	Y/Nw	-0.162506	0.014187	0.616009	-0.509004	0.406108	-0.52166	0.290781	-0.60797	-0.485297	-1.93618	-0.821822	-0.927129	-1.00863	-0.926492	-2.2736	-1.01108	-1.09542	-0.244306	-0.536893	-0.950488	0.316461	-0.828093	0.930654	-0.416301	-1.03837	0.0754568	-0.832291	-0.94963	-1.13502	-1.22141	-2.25007	-0.172937	-0.309824	-1.53402	-1.44603	-0.766678	-1.25792	-1.15612	0.577587	0.705377	-0.398425	0.902383	-0.259414	-1.45804	1.82928	0.661111
male	8.244	Y/Nw	1.4207	1.6747	0.847104	1.00033	0.724748	0.795337	0.544256	0.793634	-0.106152	-0.00232955	0.157183	-0.319059	-0.348967	-0.467471	-0.117207	0.108739	0.0552601	-0.348367	0.425651	0.741847	0.780034	0.633317	0.603331	0.360501	-0.478292	0.724405	0.152705	0.16656	0.208566	0.420189	-0.132663	0.573238	-0.305281	-0.204887	-0.187832	0.0859637	-0.272648	0.0331167	0.0744816	0.702947	0.206348	0.843372	1.13217	-0.365	0.790775	0.965128
male	8.249	Y/Nw	0.80574	0.729952	-0.0957138	-1.88315	0.443872	-0.737331	-0.325364	-1.3136	0.0372962	-1.38378	0.226371	-0.382675	-0.42878	-0.0429352	-1.53388	0.526053	0.610774	1.63361	0.760092	0.42533	0.345425	-2.20401	1.34816	0.279276	-0.035721	-1.1407	-1.00463	-0.94919	0.687999	0.770099	-1.54695	1.15693	-0.141344	0.105284	0.0632705	-0.0858615	0.254844	0.247738	-0.913357	0.803096	0.177881	1.022	1.51065	-0.589017	0.93852	0.357094
male	8.252	Y/Nw	1.58748	1.46832	0.146173	-0.219489	0.681268	0.345466	0.572426	-0.0517036	0.653496	-0.679463	0.378884	0.396821	0.370212	0.22303	-0.777431	0.210817	0.256679	1.06848	0.648044	0.0467937	-0.223314	-0.78865	0.544074	0.477917	0.0875782	-0.08621	-1.01943	-0.885448	0.448356	0.634108	-0.795028	0.938698	0.33749	0.172893	0.257474	0.252384	0.670636	0.59482	0.759899	1.21159	0.652736	1.41576	0.298835	-0.425553	1.10362	0.965128
male	8.255	Y/Nw	-0.0323304	-0.179725	-1.46356	-0.457591	-1.47582	-1.06735	-1.16647	-1.12283	-0.777003	-1.38378	-0.897104	-0.739752	-0.803271	-1.09296	-1.53388	-0.441826	-0.508946	-0.501123	-1.10846	-0.922906	-1.7893	-0.954108	0.317533	-0.582812	-1.17309	-1.1407	-0.757513	-0.701559	-0.722809	-0.896122	-1.54695	0.0220178	-0.869695	-0.805991	-0.90617	-0.811437	-1.39751	-1.04187	0.793066	1.07507	-0.602583	-0.156369	-0.396535	-1.17427	1.02508	0.509103
male	8.258	M/Lw	0.857494	0.446565	1.15315	-0.780869	0.705731	-0.653406	0.621603	-0.848537	-0.572007	1.03761	-0.561655	-0.724042	-0.734614	-0.376541	0.892322	-0.386568	-0.61387	-0.284117	0.124673	-0.0842427	1.10487	-0.24803	0.346267	-0.327562	-0.451002	1.57856	1.07173	1.04892	-0.162437	-0.344654	0.935327	-0.0814409	-0.675279	-0.494545	-0.418594	-0.72024	-0.42904	-0.084894	0.0115943	-1.06802	-0.284177	-0.15174	-0.464424	-0.759903	0.412364	0.0530779
male	8.26	Y/Nw	0.430218	0.966746	-1.23818	-1.69157	0.0397507	-0.626446	0.0663697	-0.941556	-0.482649	-0.913477	-0.246173	-0.0282265	-0.0606312	-0.875047	-0.942426	-0.351976	-0.178674	2.30352	0.568143	-1.04794	0.0316553	-2.23247	0.387194	0.146354	-0.714784	-2.62978	-0.110483	0.45849	-0.0833879	0.0530997	-0.895016	1.01081	-0.719549	-0.852603	-0.822938	0.135914	-0.208947	-0.214698	-2.55468	1.25282	-0.189375	0.759038	0.444398	-0.687207	0.816285	0.661111
male	8.266	Y/Nw	2.84106	2.89044	-0.614553	-1.08127	-0.343694	0.394158	-0.325364	0.212592	1.29674	-1.17387	1.63072	1.20036	1.25643	0.911633	-1.33836	1.7359	1.94044	1.72256	2.28891	1.43651	-1.3351	-1.90231	1.37107	1.56598	0.957838	-1.6836	-1.4165	-1.56827	1.52001	1.62172	-1.36348	1.84598	1.18818	1.28235	1.29371	1.41904	1.83376	2.31111	1.55148	1.80035	1.50584	3.10681	3.59948	0.10848	1.45786	1.26914
male	8.266	Y/Nw	0.37998	0.394227	-1.60936	-0.314811	-1.10334	-0.988575	-1.63608	-1.22436	-0.274547	-0.859623	-0.102375	-0.0472438	-0.144575	-0.64492	-1.21073	-0.394252	-0.134982	-0.0953411	-0.129992	0.177677	-1.77285	-0.4494	1.53963	0.351859	-0.741527	0.797778	-0.972733	-0.869532	-0.735995	-0.845162	-1.14146	1.37153	-0.553303	-0.819249	-0.669097	-0.0659019	-0.371051	-0.539166	0.465693	0.304007	0.122273	-0.398822	-0.558054	-1.08473	1.85726	1.26914
male	8.268	M/Nw	-0.928592	-0.92844	-1.40063	-1.33075	-1.62095	-1.27514	-1.44368	-1.03353	-0.704714	-0.884969	-0.630151	-0.919635	-1.03788	-0.824252	-0.847971	-0.731051	-0.892922	-0.0574736	-0.526701	-1.04286	-0.535615	-0.373505	0.881538	-0.769658	-0.918054	0.217118	-0.155175	-0.180521	-0.197054	-0.20258	-0.90411	0.611112	-0.758997	-0.914469	-0.919479	-0.830566	-0.855924	-0.862036	-1.69717	-1.92313	-0.838574	0.0810894	1.04731	-0.814478	0.0628621	-0.402947
male	8.271	Y/Nw	-0.278556	-1.07814	-1.27356	-1.38555	-1.31608	-1.47476	-1.76018	-1.27805	-0.751088	0.413832	-1.00839	-0.935358	-0.837717	-1.10685	0.172274	-1.24339	-1.18137	0.00612735	-0.612207	-1.31031	-2.2015	-1.61606	0.201722	-0.457663	-1.14941	0.411814	0.797092	1.09454	-0.654897	-0.603398	0.131951	-0.0594298	-0.81058	-1.39327	-1.38966	-0.594677	-1.04314	-0.945235	2.03532	0.579014	-0.512581	-0.316278	-0.284297	-1.09214	0.903407	0.661111
male	8.29	Y/Nw	-0.560952	-0.403769	-0.796756	-1.41849	-0.735528	-1.152	-1.1101	-0.693934	-0.698184	-0.69253	-0.693453	-0.546754	-0.6833	-0.988685	-0.729168	-1.25763	-1.12673	0.418443	-1.67502	-1.87515	-1.02159	-1.63448	0.840353	-0.34598	-1.08667	0.275531	-1.04042	-1.06759	-0.764421	-0.679524	-0.782951	-0.223555	-0.794454	-1.10317	-1.10478	-0.62033	-1.22624	-1.20095	0.530903	0.550725	-0.583001	-0.81892	-0.787907	-1.05449	0.806844	0.357094
male	8.29	M/Nw	0.282391	0.410214	-1.03532	-0.126342	-0.315914	0.579938	-0.397864	0.201731	-0.754536	-0.411644	-0.532809	-0.679767	-0.719497	-0.902452	-0.600823	-0.609528	-0.894889	1.36633	-0.454773	-0.556368	-0.219397	0.637182	1.06811	-0.246105	-1.003	0.518235	-0.487149	-0.555269	-0.67195	-0.849196	-0.538787	0.740367	-0.706694	-1.1308	-1.16994	-0.579423	-0.933978	-0.984228	-1.62296	-1.59803	-0.499244	-0.19855	0.0188915	-1.14181	1.16905	0.509103
male	8.296	Y/Nw	0.653928	0.471179	-0.645455	-1.49695	-1.18363	-0.978986	-1.47166	-1.41702	-0.882917	-0.259946	-0.404757	-1.04028	-1.06492	-0.733904	-0.44014	-0.415774	-0.412051	0.112449	-0.533237	-1.40656	-0.462811	-2.03991	1.26039	-0.476527	-0.80373	0.307665	-0.118332	0.0189374	0.119713	0.444178	-0.41559	0.766506	-0.500343	-0.466441	-0.479518	-0.623977	-0.917733	-0.855201	-0.331305	1.24386	-0.598472	-0.428967	-0.307787	-0.882335	0.657146	0.0530779
male	8.299	Y/Nw	0.615658	0.548532	0.219634	-0.0690306	-0.00633786	0.24435	-0.317682	-0.446967	-0.0314131	0.491268	0.200079	-0.22131	-0.212277	-0.0676454	0.195987	0.781968	0.904456	0.133204	0.643692	0.255423	-0.19789	-0.476581	1.12114	0.186856	-0.0342836	-0.270336	-0.80173	-0.869468	0.304672	0.230592	0.202943	1.41521	-0.227752	0.0260435	0.0226463	0.258658	-0.00614416	0.132848	0.854482	0.861357	0.337441	0.503258	-0.185953	-0.578808	1.07337	0.661111
male	8.304	Y/Nw	-0.0757766	0.0653358	-0.494066	0.32899	-0.0191038	0.140437	-0.0640415	0.131789	-0.892852	-0.134368	-0.590912	-0.815495	-0.806823	-0.655234	-0.357993	-0.524829	-0.347187	0.210254	-0.48063	-0.0726193	-0.926155	-0.391054	1.21885	-0.449744	-0.674302	-0.161894	0.216981	0.192405	-0.62619	-0.277288	-0.339387	0.089501	-0.815746	-0.859038	-0.73376	-0.738934	-0.878892	-0.593821	0.940076	1.49145	-0.61088	0.0973799	0.130157	-1.03289	0.633392	-0.250939
male	8.315	Y/Nw	-0.147978	-0.113431	0.0212119	-1.13284	-0.635189	-0.83256	-0.629454	-1.04492	-0.726122	-1.93944	-0.513085	-0.767828	-0.817741	-0.846665	-2.00191	-1.31113	-1.21225	-0.200425	-0.929405	-0.509555	-0.274187	-0.42675	1.83035	-0.502135	-0.922615	-0.629784	-1.09186	-1.20371	-0.811018	-0.727219	-1.98485	1.04436	-0.780222	-1.37217	-1.34984	-0.681286	-1.01537	-1.06642	0.614924	-1.40838	-0.588644	0.320084	0.074164	-1.1733	1.02574	0.205086
male	8.329	Y/Nw	0.65635	0.540192	-0.710978	-1.26263	-0.26151	-0.891874	-0.922471	-1.14492	-0.641448	-0.921716	-0.283538	-0.54697	-0.534266	-0.432828	-1.22068	-0.488036	-0.488504	0.855625	0.389284	-0.449638	-0.960839	-1.69462	1.28634	-0.20546	-0.565347	0.250918	-0.84158	-0.912874	-0.360859	-0.386305	-1.19628	0.821172	-0.425966	-0.657967	-0.727942	-0.257549	-0.813734	-0.750842	0.576497	0.994423	-0.422512	-0.0988854	-0.0664861	-1.23711	1.22567	-0.0989305
male	8.329	Y/Nw	2.97498	3.40738	-0.821978	-0.522158	0.619808	0.096093	-0.261114	-0.674902	1.82394	0.581132	2.1198	2.07046	2.00563	1.136	0.311637	2.26677	2.30323	1.94933	2.04149	2.36668	-1.85933	-1.15566	1.21379	2.23468	1.14449	1.83349	-1.53842	-1.48493	1.60792	1.6388	0.300608	3.1149	1.79197	0.980988	1.56916	2.68733	1.95225	2.17056	2.22875	1.36762	2.15541	2.05312	2.62893	0.399275	1.80646	2.02919
male	8.329	Y/Nw	1.74753	1.80175	-0.55431	-2.03444	-1.06888	-1.19898	-1.40699	-0.576475	-0.499872	-0.572195	0.0400526	-0.38845	-0.49274	-0.513063	-0.800211	-0.116005	0.139951	0.459242	-1.49416	-2.61877	-2.35008	-4.06585	0.904618	0.00320906	-0.629708	0.0337913	-1.20119	-1.10243	-0.376823	-0.282791	-0.819438	0.451021	-0.470893	-0.782307	-0.922783	-0.0861276	-0.634409	-0.946653	3.79104	4.41151	-0.20226	1.00316	0.667209	-0.888353	1.16905	0.509103
male	8.337	Y/Nw	0.649808	0.79139	-0.434194	-0.631623	-0.43747	-0.134799	-1.1568	0.253006	-0.846731	-0.0679434	-0.269055	-0.807228	-0.871719	-0.47785	-0.218261	-0.36601	-0.260389	0.477422	-1.165	-0.613535	-1.44272	0.907988	0.699008	-0.593018	-0.535214	0.319674	0.315868	0.212662	0.243429	0.175261	-0.182001	0.48528	-0.523579	-0.506864	-0.37677	-0.394232	-0.562402	-0.709782	2.13861	-3.19593	-0.646245	-0.516811	0.0352085	-0.707543	0.202353	-0.402947
male	8.345	Y/Nw	-0.173308	0.052797	-0.9962	-0.62287	-0.681412	-0.282504	-0.509437	-0.28658	-0.5468	-0.398041	-0.647244	-0.375887	-0.417644	-1.09189	-0.747157	-0.91492	-1.06895	0.68133	-1.69762	-1.49315	-2.37369	-1.55652	1.39386	0.0986885	-1.11395	-1.22212	-0.573956	-0.468483	-0.624715	-0.733426	-0.683385	0.390578	-1.0248	-1.04373	-0.986932	-0.0735242	-0.913425	-1.00763	2.95219	2.00586	-0.132795	0.116139	0.825077	-1.28261	1.94737	1.26914
male	8.356	Y/Nw	0.999038	1.01801	-0.810004	-1.46399	-1.43883	-2.04766	-1.63131	-1.9862	-0.42079	-1.70096	-0.481483	-0.413498	-0.506658	-0.815625	-1.77093	-0.745287	-0.711157	-0.960962	-0.930243	-1.13385	-1.17443	-1.81082	1.12536	-0.3021	-0.933782	-0.932846	-0.74933	-0.656113	-0.453643	-0.612185	-1.78914	0.284396	-0.617656	-1.01725	-0.912192	-0.407417	-0.788171	-0.832134	0.823274	0.829036	-0.428097	0.246814	0.894937	-0.907476	0.788671	0.509103
male	8.356	Y/Nw	0.870361	0.966539	-0.197975	-1.19182	0.205061	-0.790329	-0.710877	-1.0704	-0.582919	-0.293388	-0.274132	-0.374584	-0.182622	-1.04055	-0.453547	-0.1745	-0.346175	0.818574	0.28615	-0.675066	-0.0396963	-1.64358	0.991165	0.139473	-0.989794	-0.237271	-0.134724	-0.0763584	-0.366266	-0.459645	-0.459825	1.24321	-0.621415	-0.805977	-0.888529	0.0679625	-0.342749	-0.539665	-0.315054	1.03115	-0.314399	0.00543181	0.222144	-0.959399	1.29962	0.813119
male	8.359	Y/Nw	-0.0989527	0.322295	-0.0618977	-0.334933	1.02197	-0.224651	0.9128	-0.541858	0.551833	0.178038	0.200079	0.264157	0.253402	0.352893	0.00148747	-0.0433283	0.277889	1.10653	0.0240811	1.37311	-1.10156	-1.3341	0.802169	0.596458	0.342866	0.100967	-0.105196	0.321191	-0.199138	0.00958476	0.0204297	1.41521	0.496811	-0.0495011	-0.144269	0.178458	0.249552	0.499391	2.1748	2.12399	0.812555	0.503258	0.44647	-0.562857	1.24559	0.965128
male	8.373	Y/Nw	1.58024	1.70302	-0.785056	-0.525028	-0.663454	0.15529	-0.659804	-0.585525	-0.153646	-1.42425	0.354117	-0.603601	-0.548237	-0.0706785	-1.57685	1.1053	0.911012	0.813776	1.34223	1.39896	-1.05949	-1.03955	1.95807	0.308054	-0.272479	-2.24848	-0.609039	-0.677637	0.680133	0.533335	-1.58446	1.05374	0.0905243	0.326226	0.26065	0.0134108	1.24862	0.487547	0.633515	1.11756	0.228409	1.63062	1.94569	-0.653886	1.38628	0.813119
male	8.392	Y/Nw	1.02469	0.548735	-0.80224	-0.766777	-0.769314	-1.17568	-0.750479	-0.859364	-0.838647	-0.0973029	-0.509573	-0.794693	-0.892853	-0.92747	-0.237832	-0.803627	-0.871117	-0.279873	-1.26609	-1.08801	-1.3531	-1.1055	1.35111	-0.423762	-1.05365	1.11625	-0.747756	-0.575966	-0.381033	-0.607427	-0.23087	0.0543158	-0.675886	-0.824281	-0.956358	-0.665554	-0.833387	-0.805981	1.21181	0.764307	-0.605059	-0.703811	0.0258062	-0.853102	0.660021	0.357094
male	8.403	Y/Nw	0.890765	0.579189	-0.383664	-0.280858	0.0253005	0.0437948	-0.136291	0.0747429	-0.437383	-2.25612	-0.312654	0.0429198	0.120195	-1.02047	-2.47577	-0.73281	-0.661014	0.708672	-0.0465434	0.207056	-0.912107	-1.08855	1.71917	0.0641429	-1.11478	-0.801061	-1.7029	-1.68719	-0.621265	-0.652081	-2.48537	0.831046	-0.573058	-1.00944	-0.892826	0.237832	-0.779666	-0.44015	1.13265	1.71753	-0.127597	0.213392	0.830568	-1.23266	2.01296	1.26914
male	8.408	Y/Nw	-0.445132	-0.337186	-1.51044	-1.71256	-1.31952	-1.24647	-1.31925	-1.319	-0.420806	-0.563385	-0.50978	-1.07953	-1.11217	-0.797704	-0.825134	-0.560402	-0.308751	0.722581	-0.573533	-1.36565	-1.8977	-2.54198	1.30059	-0.100901	-0.862232	-0.161163	-0.693494	-0.804581	-0.506703	-0.567584	-0.832045	0.845952	-0.573257	-0.608075	-0.408345	-0.482529	-0.40784	-0.230215	0.925105	1.86116	-0.129883	-0.320999	0.455878	-1.0731	1.47503	0.965128
male	8.414	Y/Nw	1.70411	1.41263	-0.520947	-0.41445	-0.0907077	-0.442543	0.0670676	-0.54374	-0.545553	0.0705212	-0.408008	-0.623874	-0.747663	-0.526061	-0.0797563	-0.6267	-0.728818	0.407889	-0.317944	-1.4687	0.112153	-1.15387	0.845326	-0.215957	-0.643109	1.3929	-0.177147	-0.161933	-0.315347	-0.0741523	-0.0789402	0.159549	-0.528536	-0.770728	-0.741643	-0.365285	-0.814403	-0.824015	-1.28114	1.58306	-0.385443	0.0975809	-0.405744	-0.915608	0.737232	0.205086
male	8.427	Y/Nw	0.168616	0.595477	-1.5588	-1.43852	-1.06719	-1.24647	-1.87725	-1.27011	-0.810414	-0.563385	-0.50978	-1.10394	-1.14816	-0.657891	-0.77502	-1.09201	-0.882758	0.768179	-1.03796	-1.53844	-2.0374	-1.79076	1.44148	-0.589009	-0.755004	-0.126374	0.573329	0.634118	-0.432526	-0.37777	-0.832045	0.555055	-0.442872	-1.05576	-1.02	-0.992245	-0.859602	-1.17464	1.1195	0.838707	-0.500118	-0.135131	-0.195914	-1.17173	0.942563	0.0530779
male	8.436	M/Ow	2.44628	2.27767	0.11118	0.0132636	1.05864	0.717365	0.727106	-0.193171	1.97659	-0.287121	1.76406	1.88716	1.87561	1.2568	-0.457959	1.22838	1.22101	1.47574	1.54407	1.43127	-0.624186	-0.861863	1.39461	2.15169	1.32269	-1.26683	-0.303853	-0.407013	2.02864	2.04029	-0.399249	1.88703	1.9792	1.63322	1.59985	2.47423	1.24682	1.31684	1.52628	1.83926	2.12317	2.18328	3.2434	0.642755	1.31297	1.87718
male	8.438	Y/Nw	1.32447	1.65008	-0.61711	-1.39255	-0.430269	-0.938986	-0.387083	-1.17419	-0.845558	-0.0868417	-0.693237	-0.723305	-0.60003	-0.989169	-0.388122	-0.939641	-1.05512	0.653129	-1.44028	-1.59499	-1.39066	-2.12678	1.39508	-0.324846	-1.1128	1.19037	-0.279579	-0.305181	-0.659894	-0.923056	-0.369544	0.17778	-0.893798	-1.35842	-1.21817	-0.786696	-1.41386	-1.27553	1.66229	1.63904	-0.514866	-0.684852	-0.749108	-1.32085	1.40204	0.509103
male	8.441	Y/Nw	0.309057	0.0876564	1.18523	0.535948	0.912089	0.376038	0.52232	-0.0613019	-0.959009	0.581132	-0.659829	-1.28667	-1.00563	-0.79387	0.311637	-0.264724	-0.224697	-0.515422	-0.592241	-0.691059	0.972506	0.166622	0.737808	-0.83418	-0.796196	0.322381	0.173526	0.189705	-0.504291	-0.339976	0.300608	0.0261819	-1.05696	-0.879068	-0.921617	-0.79663	-0.627822	-0.637217	0.352342	0.739574	-0.692054	0.348705	-0.426942	-1.02096	0.521536	-0.250939
male	8.441	Y/Nw	0.369602	0.0854039	-0.930285	-1.54722	-0.556658	-1.05965	-1.03217	-1.14375	-0.644942	-2.05047	-0.401284	-1.10436	-0.987173	-1.11091	-2.2122	-0.583269	-0.694257	0.921577	-0.971523	-1.30697	-1.34854	-1.95025	1.72185	-0.506398	-1.22951	-0.0760207	-0.688589	-0.715036	-0.81989	-0.658468	-2.22747	0.722652	-0.717041	-1.10413	-1.06654	-0.736165	-0.608426	-0.506099	0.944941	0.952961	-0.409785	0.16366	-0.0897915	-1.23808	1.66896	0.965128
male	8.444	M/Ow	2.14325	1.88424	-0.663951	-0.422424	-0.217569	-0.555909	-0.712493	-0.639468	0.293773	-1.09418	0.558746	-0.228061	-0.144927	0.622596	-1.15332	0.768568	0.78771	0.286467	0.668628	0.992648	-0.0616273	0.078411	1.14745	0.0420386	0.582828	-0.65837	-0.56288	-0.66824	0.672322	0.755564	-1.09439	1.42971	0.484008	0.56273	0.835116	0.142705	0.454799	0.557418	-1.20584	-1.02522	0.129751	0.749876	1.21946	-0.196875	0.230067	-0.402947
male	8.447	Y/Nw	-0.627473	-0.742021	-2.10549	-1.908	-1.93174	-1.53406	-2.31263	-1.92668	-1.11964	-0.970021	-0.693237	-0.710785	-0.710816	-1.01786	-1.21073	-0.939641	-1.01831	0.699908	-1.73807	-1.59499	-2.58502	-2.6708	1.106	-0.622596	-1.09905	-0.0944822	-0.626156	-0.652474	-0.431594	-0.3778	-1.23795	0.60412	-1.05188	-0.998972	-1.0809	-0.814963	-0.795901	-0.965485	1.16371	1.7344	-0.955962	-0.684852	-0.367	-1.33772	0.855771	-0.402947
male	8.455	Y/Nw	0.0697447	0.149609	-1.46399	-1.71159	-0.883574	-0.781324	-1.3652	-1.65409	-0.845975	-0.186921	-0.542603	-0.87825	-0.950535	-0.756716	-0.327802	-0.59525	-0.523677	1.51083	-0.939234	-0.979723	-2.13316	-2.14542	0.969238	-0.472446	-0.690431	-2.22601	-0.375441	-0.401241	-0.658102	-0.457677	-0.334057	2.03285	-0.629011	-0.933678	-0.862467	-0.501497	-0.650713	-0.474789	1.50991	1.02899	-0.525964	-0.0410663	0.08385	-1.07314	0.799871	-0.0989305
male	8.455	Y/Nw	0.849408	0.879926	-0.70415	-2.16194	-0.542245	-1.93878	-1.30438	-2.47307	-0.644892	-0.383433	-0.417732	-0.920655	-0.970509	-0.560309	-0.537236	-0.714688	-0.817582	0.50576	0.270455	0.220434	-0.219024	-1.46524	0.615522	-0.421767	-0.701666	0.575315	-0.110483	-0.257282	0.123368	-0.279691	-0.512793	1.16908	-0.669613	-0.65588	-0.72045	-0.514808	-0.433233	-0.513708	-0.958116	-1.31822	-0.502954	0.515819	1.61925	-0.849859	0.636903	0.0530779
male	8.46	Y/Nw	0.956217	1.38109	0.348364	0.0763828	0.113829	-0.441525	0.0223971	-0.371015	-0.84161	0.283307	-0.444208	-1.00927	-1.03985	-0.643642	0.252215	0.129741	0.110336	-0.716018	0.337325	0.0804109	0.161099	0.00917031	0.225167	-0.627609	-0.721523	0.521581	0.250686	0.264082	0.120445	0.158186	0.305091	0.0734758	-0.6268	-0.458339	-0.420197	-0.95995	-0.367766	-0.540203	0.363924	0.135525	-0.687832	0.289639	0.23938	-0.531874	0.0341827	-0.250939
male	8.477	Y/Nw	-0.318547	-0.386416	0.796533	-0.122083	1.15812	0.167762	0.68169	-0.00649997	-0.478766	-1.2668	-0.00768587	-0.397553	-0.526182	-0.29635	-1.45445	-0.354688	-0.353308	0.577824	2.02762	0.818566	0.555965	-0.204346	1.55787	-0.150562	-0.434588	-0.092366	-1.28651	-1.26991	-0.108595	-0.0876963	-1.47624	0.579763	-0.393521	-0.331765	-0.367268	-0.591413	-0.104313	0.0400963	0.440524	0.180758	-0.234557	1.29299	0.158781	-1.04182	1.3695	0.205086
male	8.479	Y/Nw	2.18257	2.49245	-1.27489	0.299737	-0.934368	-0.124441	-0.968559	0.0695115	-0.831289	-0.596615	-0.616235	-1.09683	-1.20117	-1.35206	-0.800695	-0.9949	-0.998824	-0.0563874	-1.39157	-0.754377	-2.33434	-0.350707	0.867202	-0.518477	-1.43455	1.06483	-0.180899	-0.206297	-0.505762	-0.525851	-0.813081	0.265213	-0.915939	-1.14772	-1.29768	-0.905494	-0.846725	-1.41033	2.30989	1.34705	-0.567637	0.840715	1.41983	-1.11014	1.28475	0.965128
male	8.493	M/Nw	0.202993	0.433423	-1.30609	-0.718776	-0.92881	-0.92059	-0.867248	-0.92803	-0.826083	-0.177369	-0.969174	-0.955708	-1.0739	-1.25642	-0.345303	-1.02009	-0.954982	0.200151	-0.952413	-1.04794	-0.486547	0.100233	0.772904	-0.472292	-1.27917	-0.457274	0.17254	0.147872	-1.013	-0.861266	-0.332688	0.253921	-1.12358	-1.25226	-1.19629	-0.673092	-1.47857	-1.34563	-1.60956	-1.67421	-0.605871	-0.107059	-0.342137	-1.11745	0.976786	0.661111
male	8.496	Y/Nw	0.555412	0.543908	-1.75965	-1.45405	-1.63182	-1.50177	-1.80482	-1.69156	-0.0994506	-1.49054	-0.437053	-0.719257	-0.681237	-0.25517	-1.5895	-1.15979	-0.959746	0.222076	-1.32755	-0.815925	-2.16439	-1.62052	0.875243	0.0244721	-0.345249	-0.485331	-0.944147	-0.890446	-0.631343	-0.869014	-1.55412	0.282965	-0.294542	-0.576136	-0.660122	-0.247189	-0.393661	-0.401341	0.980869	0.448995	-0.00778438	0.283685	0.228057	-0.813254	0.860556	0.509103
male	8.526	Y/Nw	1.27577	1.11266	-0.228808	0.445545	0.0626281	0.161905	0.00288257	0.138826	0.717795	-0.3069	0.976932	0.328346	0.420025	0.418999	-0.434737	1.07369	1.1959	-0.059165	0.754649	1.38703	-0.789333	0.0341697	0.327722	1.05834	0.421436	-0.455193	-1.17664	-1.20409	1.22181	1.38831	-0.462174	0.448932	0.465261	0.676576	1.06335	0.764755	1.28766	1.49631	1.18764	0.834206	1.02407	2.27842	2.40074	0.0729345	0.992945	1.26914
male	8.529	Y/Nw	0.506474	0.161953	-0.281367	-1.9173	-0.131322	-0.954655	-0.642455	-0.427777	-0.663998	-0.312766	-0.635029	-0.701309	-0.800635	-0.956259	-0.460177	-0.552287	-0.655129	1.20679	-0.193358	-1.24639	-0.508194	-2.01562	0.87982	-0.12756	-1.04221	1.2997	-0.619714	-0.687107	-0.335351	-0.350928	-0.50255	0.0929874	-0.797517	-1.1399	-1.10373	-0.229858	-0.877683	-0.888376	0.4952	0.33733	-0.36449	-0.20934	-0.267566	-0.991875	1.16498	0.813119
male	8.534	Y/Nw	0.05968	-0.203415	-1.81251	-0.955877	-1.18322	-1.34411	-1.57144	-2.42291	-0.0581075	0.672573	-0.275551	-0.772153	-0.893101	-0.621484	0.526732	-0.643147	-0.574393	0.328638	-0.638698	-0.520828	-2.49246	-1.65329	0.725119	0.0718554	-0.735377	0.999795	0.868981	0.806391	-0.496718	-0.582077	0.557831	2.01487	-0.214351	-0.300079	-0.227251	-0.264643	-0.257521	-0.333267	1.55938	1.53173	0.155662	0.504157	0.364489	-0.642317	1.10122	1.26914
male	8.548	Y/Nw	0.545639	0.534465	-1.49704	-1.72825	-1.07536	-1.107	-1.05023	-1.15052	-0.433164	-1.26409	-0.440257	-0.247996	-0.30943	-0.715111	-1.32638	-0.794708	-0.72701	1.12338	-0.670839	-0.658578	-1.14879	-1.70941	0.843748	-0.245023	-0.811766	-0.799283	-0.438774	-0.545322	-0.462067	-0.550859	-1.30868	-0.00252056	-0.729165	-0.674163	-0.6835	-0.200626	-0.757672	-0.478672	-0.611113	0.0779542	-0.320074	-0.344995	0.219122	-0.916805	0.855372	0.509103
male	8.551	Y/Nw	0.134139	0.0361776	0.359976	-0.973792	0.196683	-0.270422	0.346556	-0.818456	-0.397503	-0.250609	-0.298143	-0.547106	-0.507272	-0.661597	-0.430863	-0.713053	-0.678527	0.557703	-0.343155	-1.35125	0.23598	-1.67743	0.0239859	-0.0313048	-0.614228	-2.26792	0.77232	1.0818	-0.275067	-0.253305	-0.449323	0.401095	-0.368414	-0.747493	-0.736712	-0.315245	-0.678171	-0.651962	0.230969	1.54605	-0.114846	0.216173	-0.0255339	-0.930932	1.17258	0.661111
male	8.553	Y/Nw	-1.38301	-1.69981	-0.75572	0.0267446	-0.112626	-0.587628	-0.0816158	-0.581508	-0.903706	0.313458	-0.967432	-0.858984	-0.880671	-1.24217	0.0537227	-1.47575	-1.22853	0.0321382	-1.62812	-1.06903	-1.39907	-0.133776	1.58826	-0.393233	-1.31386	1.67752	0.379937	0.443	-1.25457	-1.22039	0.00803149	0.026372	-0.720496	-1.46298	-1.49755	-0.602618	-1.8835	-1.70739	1.40126	0.335191	-0.602096	-1.6767	-1.55128	-1.46294	1.53587	0.661111
male	8.584	Y/Nw	-0.140284	-0.339111	-0.457825	-0.354897	0.0593704	-0.390953	0.0269977	-0.487764	-0.714934	-1.43526	-0.966342	-0.69325	-0.712387	-1.39736	-1.56942	-1.01367	-1.01721	0.429494	-0.277686	-0.875261	-0.034427	-0.994646	0.579513	-0.0878155	-1.32432	-1.30814	-0.456364	-0.603967	-1.14801	-1.21766	-1.56997	-0.0164034	-1.00503	-1.34066	-1.26474	-0.13944	-0.860706	-0.978963	-0.848324	1.36933	-0.360849	-0.365455	-0.690446	-1.1159	1.32222	1.26914
male	8.595	M/Ow	2.62877	2.39927	-1.99245	-1.63566	-1.46488	-0.894482	-2.65672	-1.33126	1.90928	-0.928975	1.59951	1.36193	1.37259	1.2773	-0.918367	1.56563	1.59474	1.34659	0.387326	0.925717	-2.62241	-1.89991	0.594064	1.96164	1.13481	-0.812383	-1.40926	-1.31911	1.74577	1.67795	-0.929447	1.62831	1.79236	1.03976	1.37295	1.81131	1.2483	1.0372	1.46896	0.667107	2.01094	1.80087	1.6637	0.344023	1.43141	1.87718
male	8.605	Y/Nw	0.769529	0.685267	-0.228808	-0.64282	-0.261137	-0.679797	-0.18308	-0.847107	-0.679889	-0.158968	-0.342659	-0.756524	-0.679632	-0.670165	-0.296949	-0.452912	-0.316556	-0.0173755	-0.362667	-0.460485	-0.319869	-0.168325	0.844219	-0.102345	-0.757845	0.437543	0.216603	0.192026	-0.00188168	0.170571	-0.289779	0.296587	-0.784029	-0.643521	-0.618373	-0.182171	-0.955026	-0.719512	0.20776	-0.954739	-0.278471	0.234259	0.2673	-0.635202	0.586278	0.509103
male	8.608	Y/Nw	0.165111	0.122532	-1.82269	-3.07706	-2.49504	-2.32586	-2.40342	-2.3152	-0.772704	-1.61258	-0.590912	-1.01905	-0.995194	-1.24514	-1.73483	-0.803028	-0.593598	0.344476	-0.537593	-1.82456	-2.02278	-3.2094	0.919323	-0.216746	-1.33189	0.418403	-1.02605	-1.01167	-0.589798	-0.538035	-1.72366	0.089501	-0.827376	-1.06913	-1.01509	-0.603761	-0.878892	-1.03863	0.558591	0.488207	-0.376505	-0.449753	-0.87485	-1.12968	1.50417	1.26914
male	8.638	Y/Nw	1.44655	1.45923	-1.18684	-2.09127	-0.635189	-0.880859	-0.629454	-1.24036	-1.26003	-0.541608	-0.513085	-1.08487	-1.16543	-0.986371	-0.800096	-0.142491	-0.029269	1.80432	-0.407323	-0.509555	-0.925631	-2.59036	1.17337	-0.72623	-1.09673	0.378313	-0.627714	-0.611753	-0.0698125	0.221123	-0.763108	0.504532	-0.898664	-0.710878	-0.624056	-0.970363	-0.451104	-0.386959	-0.453422	1.19223	-0.994398	0.320084	0.446332	-1.05832	0.671034	-0.402947
male	8.638	Y/Nw	0.73476	0.831328	-1.65724	-1.35422	-0.740841	-0.693653	-0.859093	-1.96522	0.454625	-0.657242	0.479487	0.666739	0.579377	0.366459	-0.77651	-0.0433283	0.0690332	1.5932	-0.201232	-0.191652	-1.96005	-1.63423	1.16671	0.826859	0.186804	1.07985	-1.33437	-1.3211	0.62855	0.746276	-0.800881	0.487811	0.61182	0.120474	0.133923	0.77996	0.28608	0.316119	0.760174	0.680982	0.673497	0.683603	0.717508	-0.52298	1.24559	0.965128
male	8.649	M/Ow	2.06478	1.90908	0.576102	1.54257	1.59129	2.21631	0.973296	1.58532	3.32273	-0.227219	3.7872	2.38978	2.54372	2.58821	-0.251794	4.04205	3.91391	1.44765	3.87194	3.48941	1.15585	1.11214	0.988584	2.86005	2.75319	-1.18963	-1.86431	-2.04214	4.49971	4.50822	-0.205498	3.05764	3.74156	2.64939	2.59704	2.92307	4.14062	3.98792	-1.25462	0.799247	2.95347	2.93634	3.22041	2.15531	0.705154	1.26914
male	8.663	Y/Nw	1.94775	1.53074	0.203714	-0.70589	0.135826	-0.558466	0.0181373	-0.931235	-0.0211266	-1.06571	0.487387	0.00380363	0.0908646	0.150941	-1.21471	0.52217	0.258101	0.155193	0.660708	0.327773	-0.1402	-1.0235	1.14013	0.429257	0.136487	-0.914087	-0.642595	-0.627829	0.969832	0.357814	-1.20909	0.626357	-0.0896204	0.321505	0.201374	0.325054	-0.140896	-0.00226008	0.702074	0.715742	0.127889	1.60559	1.09839	-0.542918	0.739323	0.0530779
male	8.679	Y/Nw	0.453092	0.585255	-1.40425	-0.680018	-0.372932	-0.438036	-0.343263	-0.682395	-0.421404	-0.408093	0.220825	-0.040707	-0.0885009	-0.261402	-0.773437	0.16946	0.140796	1.25513	-0.19082	0.356951	-2.45592	-0.954312	0.837334	0.382476	-0.221533	-0.870509	-0.665543	-0.648291	0.0845467	0.0328027	-0.768156	0.32646	-0.439258	-0.117646	-0.0778486	0.193218	0.0583136	-0.304456	2.30367	0.622851	-0.0476773	0.144847	0.561936	-0.971133	1.26123	0.205086
male	8.682	M/Lw	0.0720856	0.20019	0.158285	0.227333	0.668522	0.422696	0.767143	0.505098	-0.604425	0.788871	-0.659829	-0.897951	-1.00563	-1.09077	0.50513	-0.538399	-0.432472	0.628926	-0.928461	-0.802249	0.612908	0.123968	0.669811	-0.439431	-1.18433	-0.0470005	0.825695	0.884066	-0.39689	-0.230044	0.482177	-0.0540445	-0.736601	-0.86028	-0.792465	-0.863118	-1.02755	-1.14772	-0.961143	0.201247	-0.33468	-0.0998251	-0.337064	-1.03683	1.29249	1.11714
male	8.685	Y/Nw	0.986802	1.48192	-2.06936	-0.660507	-2.06074	-1.29345	-1.76736	-1.79201	-0.453072	-0.0598254	-0.326861	-0.708361	-0.69783	-0.058627	-0.179863	0.0688422	0.112962	-0.427178	-0.75309	-0.583157	-2.08968	-0.384367	0.110697	-0.536836	0.00117839	-0.123336	-0.0829211	-0.263787	0.274717	0.0698689	-0.172623	-0.0451179	-0.606313	-0.0273165	-0.206516	-0.609444	-0.376981	-0.243091	0.202427	-0.536299	-0.584257	-0.320868	-0.888362	-0.595838	-0.205862	-1.01098
male	8.693	Y/Nw	0.837964	0.978687	0.253482	0.447193	0.126491	0.366441	0.254461	0.246892	-0.464976	0.222247	-0.165943	-0.492116	-0.480875	-0.528654	-0.0374549	-0.558386	-0.35109	-0.179687	-1.05795	-0.493982	-0.217235	0.0164458	0.799011	-0.0565233	-0.581942	-0.733005	-0.157196	-0.303471	0.032556	0.100073	-0.0543862	-0.0421071	-0.333971	-0.488746	-0.556045	-0.161257	-1.25974	-0.694587	0.962892	0.874843	-0.160799	0.717344	0.573917	-0.783694	0.855372	0.509103
male	8.696	Y/Nw	-0.004567	-0.263226	-1.48485	-0.33018	-1.77126	-1.28787	-1.86665	-1.39753	-0.697501	-1.0695	-0.90082	-0.64599	-0.768806	-1.05961	-1.0986	-1.04003	-1.00952	-1.12468	-1.12892	-0.748861	-2.24644	-1.11297	-0.0629169	-0.472081	-1.16814	0.835109	-0.744779	-0.65589	-0.927437	-0.880909	-1.14341	0.435247	-0.9572	-1.21224	-1.26404	-0.520576	-0.801925	-0.807707	1.70444	1.66853	-0.558219	-0.113256	0.342534	-0.90175	0.533944	0.509103
male	8.704	Y/Nw	0.74477	0.772594	0.12178	-0.615986	0.225104	-0.579743	0.787859	-0.194127	-0.203073	0.322234	-0.00768587	-0.613232	-0.614075	-0.595474	0.153804	0.0821218	0.0930328	0.116565	0.11732	-0.145798	0.626355	-1.85881	0.681434	0.182297	-0.685505	0.579111	-0.152297	-0.256359	-0.0482204	0.0535554	0.120396	0.00475389	-0.280506	-0.227655	-0.333931	-0.174941	0.0576498	0.369534	-1.06258	2.65573	0.0890055	0.7635	0.277876	-0.581149	1.01867	1.11714
male	8.712	M/Ow	1.16202	1.06757	-0.516151	0.0784512	0.0156881	0.969682	0.0471264	0.616799	1.01138	-0.835204	1.04267	-0.132536	-0.218103	1.35164	-0.995448	0.961881	1.12146	1.33962	1.55412	1.71768	-0.869931	0.387218	0.720215	0.653825	1.20936	-0.423073	-0.988741	-0.974721	1.14119	1.08669	-0.959173	1.18248	1.15911	1.18483	1.23482	0.318585	1.57151	1.78938	0.778335	-0.655473	1.02712	1.77593	2.62566	-0.129878	0.820301	0.205086
male	8.715	Y/Nw	0.917492	0.899948	0.197202	-2.58115	0.964066	-1.92624	0.605435	-2.36451	-0.542337	-1.09542	-0.196986	-0.870148	-0.954165	-0.621544	-1.35417	-0.58201	-0.509808	1.44719	0.99905	0.42213	-0.129541	-2.95649	1.3467	-0.352029	-0.612137	-0.533098	-0.986973	-1.01404	-0.0413682	-0.0921002	-1.31758	0.660211	-0.295377	-0.921201	-0.964525	-0.744699	-0.481627	-0.569509	0.666737	0.965431	-0.152785	0.769888	2.39541	-0.995377	1.24897	0.509103
male	8.715	Y/Nw	-0.907368	-0.779946	-0.992711	-1.39981	-0.537497	-0.784369	-0.550682	-1.10848	-0.669455	-0.197656	-0.565284	-0.843969	-0.845952	-0.764278	-0.355168	-1.09863	-0.714688	1.06527	-1.79366	-1.6	-1.3397	-1.82777	1.18069	-0.367157	-0.897205	0.863089	-0.0889683	0.094678	-0.85791	-1.03754	-0.32418	0.485982	-0.538827	-1.02801	-0.861162	-0.597559	-1.28308	-1.18452	0.80102	0.99531	-0.371696	-0.838425	-0.899366	-1.13322	1.11301	0.509103
male	8.732	Y/Nw	0.909013	0.47607	-0.895871	-0.954527	-1.04787	-0.332645	-0.87778	-0.79382	-0.073364	-0.398041	-0.0498125	-0.603747	-0.71636	-0.395734	-0.799142	0.0776966	-0.101364	0.539431	0.169219	0.119996	-1.89064	-1.69403	1.27207	0.0713194	-0.335334	-0.356023	-0.661564	-0.775744	0.0293289	-0.103347	-0.780948	0.131929	0.0695198	-0.337039	-0.332618	-0.259299	0.180035	0.246363	2.14558	1.62018	0.214095	1.27298	2.27392	-1.02681	1.6712	0.813119
male	8.734	M/Nw	0.380365	0.775575	0.777569	0.444181	1.15328	0.730768	0.824185	0.969503	0.675387	1.80483	0.787728	0.585173	0.654738	0.587352	1.64087	0.908709	0.835901	0.516697	1.15049	1.1446	0.609063	0.55381	0.333377	0.915026	0.493639	1.18664	0.517542	0.456069	0.897679	0.887112	1.62799	0.621834	0.885947	0.553446	0.776214	0.540167	1.05872	0.994112	0.291578	-0.261612	1.01604	0.823362	0.444753	0.205911	0.678379	1.11714
male	8.74	Y/Nw	-0.253306	-0.326283	-1.07052	-0.694856	-0.708145	-0.0116943	-1.04424	-0.450562	-0.300335	-1.16219	-0.0799906	-0.726299	-0.700809	-0.297921	-1.41919	-0.240235	-0.273867	1.00757	-0.378708	-0.898565	-1.21272	-1.09657	1.50521	-0.181387	-0.38104	-1.6761	-0.55418	-0.493115	-0.344532	-0.24974	-1.37572	0.445866	-0.00530272	-0.625358	-0.537061	-0.594554	-0.685184	-0.34927	0.379592	0.891895	-0.0778025	0.326827	0.360046	-1.04917	1.34678	0.357094
male	8.742	Y/Nw	-0.795662	-0.791634	-1.01807	-1.54917	-0.697849	-0.840286	-1.11559	-1.1213	-0.778311	-0.490605	-0.911732	-0.849992	-0.911836	-0.990279	-0.630346	-0.993125	-1.10148	1.08566	-0.862418	-1.63109	-1.22622	-1.53878	0.615321	-0.596273	-0.970597	-1.52258	0.137042	0.0300635	-0.615927	-0.896425	-0.660737	0.505212	-0.607935	-1.15381	-1.00592	-0.759261	-1.1652	-1.36049	0.513176	0.0834881	-0.614856	-1.0133	-1.16363	-1.14996	0.825558	0.205086
male	8.745	Y/Nw	0.407795	0.387745	-1.44826	-1.0108	-0.874073	-0.397699	-1.11799	-0.643435	0.955387	-1.14138	0.776311	0.869939	1.1148	0.70189	-1.09119	0.604766	0.560231	1.2121	0.612551	0.712721	-1.96421	-1.41869	0.246714	0.757552	0.603251	-0.553501	-0.767364	-0.756533	0.874019	0.963939	-1.10655	1.18612	0.763188	0.725778	0.758888	1.04619	0.940812	0.809214	1.18891	0.926493	0.703818	0.715005	0.996137	0.249846	0.350213	0.509103
male	8.751	Y/Nw	1.78965	1.27062	-0.102215	-0.368918	0.134244	0.0975981	-0.284412	-0.0852825	-0.804767	0.801436	-0.693453	-1.01413	-1.05093	-0.935138	0.61436	-0.952223	-0.851932	0.680394	-1.28592	-0.606769	-0.44196	0.0579227	0.570556	-0.510186	-0.932669	-0.124181	1.42593	1.40385	-0.480328	-0.352388	0.567836	0.293711	-0.817153	-1.06589	-0.958368	-0.778614	-1.15415	-1.09244	0.71703	-0.873236	-0.480084	-0.551972	-0.431291	-1.07023	0.806844	0.357094
male	8.753	Y/Nw	0.109285	0.113736	0.108198	0.0936641	-0.249992	-0.359901	-1.18231	-0.549726	-0.143785	-0.238159	-0.0316058	-0.740536	-0.850854	-0.435133	-0.384478	0.0988272	0.0436972	-0.800744	-0.0979967	0.121435	-0.496754	-0.498976	0.555116	-0.0396995	-0.445195	0.370454	-0.275649	-0.262077	-0.238593	-0.316992	-0.394915	0.75689	-0.120877	-0.265561	-0.264563	-0.419643	-0.155492	0.0495381	1.25431	1.23956	0.0426782	0.355953	0.303043	-0.548624	0.736206	0.661111
male	8.753	M/Lw	-0.511228	-0.637694	-0.87116	-0.957436	-0.886048	-0.835082	-0.965382	-0.974057	-1.14725	0.0297495	-1.11355	-1.21018	-1.25732	-1.22307	-0.109214	-1.47821	-1.42	0.191277	-0.945862	-1.03938	-0.616722	0.161354	0.157212	-0.92302	-1.06526	-0.718271	0.59258	0.60778	-1.03511	-0.956588	-0.101933	-0.404504	-1.13709	-1.17681	-1.08901	-1.10088	-1.7492	-1.93327	-0.463703	-2.28847	-0.988915	-0.895658	-1.20807	-1.0827	0.134095	-0.402947
male	8.77	Y/Nw	0.0814542	-0.0694974	-2.44793	-2.00084	-2.24568	-1.83933	-2.28164	-1.90078	-0.948464	0.0640775	-0.456205	-0.53583	-0.564551	-0.824973	-0.165571	-0.948435	-0.916798	0.543868	-0.85822	-1.24921	-3.18231	-2.8761	1.6037	-0.114155	-0.941822	0.990313	0.249454	0.396303	-0.417288	-0.324211	-0.140437	0.574706	-0.914263	-1.20774	-1.20747	-0.231206	-0.888026	-1.01662	1.72212	1.97731	-0.576423	0.106499	-0.237779	-1.19618	1.12156	0.205086
male	8.773	Y/Nw	-1.10985	-0.748274	-0.33155	-0.14575	0.00086638	-0.124441	0.0209719	-0.216649	-0.744431	0.872766	-0.616235	-0.9659	-1.04903	-1.16114	0.567918	-0.649229	-0.753885	0.299401	-0.259117	-0.136435	-1.06258	-0.0490059	0.271727	-0.376941	-1.14694	0.148687	0.519275	0.577867	-0.614285	-0.78504	0.562927	-0.0185148	-0.846573	-1.03381	-0.90617	-0.677072	-0.626411	-0.747101	1.55148	-0.194156	-0.392906	-0.0657247	0.511649	-1.12617	1.19819	0.813119
male	8.784	Y/Nw	0.590683	0.71794	-0.695214	0.372098	-0.733762	0.720318	-1.14088	0.169937	-0.5468	-0.230604	-0.348528	-0.527793	-0.616788	-0.598779	-0.591202	-0.216412	-0.0269342	0.302934	-0.252325	0.478472	-0.248241	-0.273031	1.3695	-0.188688	-0.571699	-0.93342	0.258317	0.233826	-0.817081	-0.772806	-0.585823	0.735442	-0.471493	-0.660099	-0.550722	-0.130686	-0.679112	-0.772504	-0.879171	1.33092	-0.219517	-0.173072	0.052363	-1.18029	1.39502	0.357094
male	8.789	Y/Nw	0.65703	0.685267	-1.20386	-0.182358	-0.908668	-0.325396	-0.647986	-0.35414	-0.608474	-1.1945	-0.342659	-0.208497	-0.327741	-0.759861	-1.1696	-0.225545	-0.217917	0.191572	-0.947927	-0.196554	-1.89898	-0.573315	0.435326	-0.186979	-0.843834	-0.805911	-1.25404	-1.16531	-0.511753	-0.386109	-1.15176	-0.198536	-0.762302	-0.607842	-0.530783	-0.15692	-0.748009	-0.581023	1.54396	0.834206	-0.322254	-0.106435	0.0112872	-0.687936	0.586278	0.509103
male	8.808	Y/Nw	0.744855	1.01097	-1.26746	-1.25205	-0.719361	-0.81385	-1.43055	-1.09251	-0.123554	0.157428	0.203818	-0.47617	-0.521019	-0.358921	-0.0708894	0.583339	0.773112	1.07397	-0.475209	0.599164	-1.68384	-1.24328	1.03942	0.167061	-0.287348	0.0498451	0.159343	0.381174	0.0968071	0.275725	-0.0459265	1.586	-0.314116	0.031913	0.436742	-0.00245477	-0.14658	-0.26479	0.967091	0.0665653	0.203751	0.512577	0.72698	-0.656654	1.16498	0.813119
male	8.811	Y/Nw	2.46174	2.30187	0.219634	0.152555	0.483331	1.27615	0.272949	0.407051	1.64272	0.439063	1.87653	1.27061	1.48745	1.32963	0.147362	1.88236	1.91392	1.2835	1.77026	0.926036	-0.19789	-0.562332	0.824953	1.81247	1.20121	0.539778	0.386474	0.280134	1.85209	1.96182	0.202943	2.62486	1.64691	1.74468	1.56198	1.82256	1.52803	1.30579	0.854482	1.49267	1.86708	2.93792	3.51824	0.186842	1.59001	1.57316
male	8.811	Y/Nw	0.757548	0.513617	-1.50835	-0.0557195	-0.65019	-0.653729	-0.597467	-0.666552	-0.845368	-1.12151	-0.484622	-0.16586	-0.251877	-0.914551	-1.17955	-0.785226	-0.683928	0.319053	-1.10159	-0.434759	-2.05798	-0.773616	0.629012	-0.282524	-1.01599	-0.193565	-0.846489	-0.79346	-0.845777	-0.905987	-1.19128	0.393659	-1.00294	-0.838656	-0.917127	-0.127384	-1.14822	-1.01524	1.26386	1.51325	-0.534213	0.150316	0.00759026	-0.870396	0.69991	0.357094
male	8.825	Y/Nw	1.12922	0.759162	0.0648279	-0.325988	-0.327888	-0.211379	-0.310839	-0.568443	-0.234137	-2.10259	-0.317329	-0.501591	-0.184631	-0.656086	-2.09532	-0.106303	-0.0973978	-0.228977	0.231267	0.0753864	-0.530883	-0.856836	0.590056	-0.132704	0.0465559	-1.45573	-0.886364	-0.913219	-0.522356	-0.431754	-2.09567	0.438127	-0.241258	-0.387453	-0.542887	-0.262879	-0.777666	-0.819103	1.23837	1.13829	-0.240404	1.16005	1.53815	-0.620571	0.134095	-0.402947
male	8.841	Y/Nw	0.527017	0.47607	-0.0430768	-0.575491	0.470301	-0.432927	-0.0358534	-0.895268	-0.396686	-0.565479	-0.0498125	-0.160686	-0.206054	-0.221696	-0.955097	-0.179649	-0.250222	0.586731	0.0487779	-0.178735	-0.248241	-0.823096	1.75923	0.249219	-0.418757	-1.72734	-0.924387	-0.907427	-0.0476175	0.132932	-0.976074	0.735442	-0.410014	-0.35723	-0.352445	-0.102105	-0.522904	-0.380632	0.431556	0.559562	0.0034832	0.501754	0.631899	-1.00975	1.48708	0.509103
male	8.844	M/Ow	1.93837	2.15125	0.620045	-0.391659	1.46901	0.77685	1.23528	0.326442	1.93651	-0.208279	1.54503	1.41625	1.70532	0.832947	-0.22611	1.2394	1.32965	1.90919	0.928694	0.159529	0.060621	-0.749039	0.899297	2.49198	0.871369	-0.877784	-3.48033	-3.32522	0.750538	0.904752	-0.251794	1.67286	1.59818	-0.595446	-0.470807	2.08938	0.980062	1.31674	1.1197	0.777896	2.39043	1.87565	2.24163	0.790775	1.53333	2.78923
male	8.855	M/Nw	0.41946	0.303005	0.00974504	-0.0436239	-0.0246738	-0.283668	0.259019	-0.304837	-0.793289	-0.453044	-0.735472	-0.958489	-0.905947	-1.08035	-0.587656	-1.34416	-1.45338	-0.253162	-1.10739	-1.03738	0.799622	0.477954	0.847108	-0.395149	-0.869936	-1.10485	-0.723709	-0.710125	-0.900952	-1.07113	-0.58115	-0.0200443	-0.967855	-1.26414	-1.49835	-0.764409	-1.04314	-1.01684	-1.64941	-1.09476	-0.501262	0.564507	-0.196049	-1.07655	0.651085	0.205086
male	8.868	M/Lw	-0.345175	-0.26394	-1.5927	-0.794122	-1.41777	-0.986256	-1.04146	-1.18336	-0.988655	-0.536959	-1.09775	-0.977735	-1.01744	-1.39275	-0.616403	-1.1477	-1.18491	0.127748	-1.01146	-0.891454	-0.798468	-0.417174	0.142166	-0.528116	-1.4873	1.17545	0.388797	0.364576	-0.959495	-0.879196	-0.56902	-0.32011	-0.998571	-1.50867	-1.4676	-0.891428	-1.65384	-1.52392	-1.53457	-0.739204	-0.653744	-1.10636	-1.16209	-1.06598	0.818346	0.813119
male	8.874	M/Nw	-0.35546	-0.490053	0.170078	-0.60096	-0.0761285	0.206205	-0.415533	0.0940109	-0.720697	-0.3069	-0.606577	-0.577576	-0.657638	-0.952067	-0.434737	-0.615316	-0.612471	0.609468	0.0629773	-0.302126	0.362988	0.560656	0.844219	-0.0902549	-1.04038	0.341893	-0.170407	-0.157003	-1.02162	-0.734034	-0.462174	0.182328	-0.729712	-1.14302	-1.02129	-0.321054	-0.88602	-0.719512	-0.4158	-2.40293	-0.344145	0.063912	-0.0740503	-0.755736	0.748945	0.813119
male	8.877	Y/Nw	1.47284	1.01716	-0.434853	0.725128	0.761111	0.260634	0.962436	0.437732	-0.643062	1.01424	-0.486503	-0.71065	-0.821469	-0.776167	0.610814	-0.33259	-0.329465	0.622014	0.00682275	-0.0990273	0.151369	0.775403	1.72443	-0.219397	-0.895127	1.88025	0.711227	0.730214	-0.153234	-0.0539329	0.57359	0.0752811	-0.486051	-1.01905	-0.964525	-0.647747	-0.746574	-0.949314	-1.18995	-0.15598	-0.236837	0.489583	0.0550399	-1.07802	1.42741	0.813119
male	8.879	M/Ow	0.689155	0.44866	-0.334261	-0.924744	-0.275093	-0.929367	-1.0646	-1.07051	-0.896925	-0.0669353	-0.776645	-0.984113	-1.00029	-0.868474	-0.260919	-1.12969	-1.13394	0.115468	-0.496712	-0.162425	0.399688	0.0188953	0.721542	-0.567098	-0.846191	-2.00051	-1.40384	-1.47146	-0.408387	-0.208247	-0.206925	0.959159	-0.937591	-1.22099	-1.11288	-0.737565	-1.3582	-0.978209	-1.50607	-1.92228	-0.678886	-0.346903	-0.227621	-0.94394	0.415198	-0.0989305
male	8.888	Y/Nw	-0.269432	-0.019483	-1.25948	-0.765938	-0.386089	-1.27182	-0.346455	-2.09471	-0.926072	0.138723	-1.00562	-1.21954	-1.3332	-0.874961	-0.0408871	-1.40526	-1.24313	0.362736	-1.43072	-1.52196	-1.5344	-0.982716	0.47757	-0.677656	-0.901615	-1.88154	-0.225466	-0.250956	-0.788275	-0.883968	-0.0219845	0.0274927	-0.895361	-1.22242	-1.25814	-1.07246	-1.10965	-0.832807	0.671208	0.507746	-0.519181	-0.836626	-0.982271	-1.10618	0.656094	0.205086
male	8.899	M/Ow	0.791288	1.01559	-3.0304	1.46742	-2.77931	1.03059	-3.61267	0.855407	0.963169	-1.40351	0.845516	0.597596	0.464826	0.546108	-1.31892	1.11386	1.10653	-0.144206	0.493329	-0.383912	-2.42508	0.642487	0.288268	0.695874	0.455078	-0.257464	-0.657117	-0.759306	0.51911	0.566246	-1.37984	1.6369	0.700389	0.936491	0.726942	0.693599	0.340396	0.3396	-1.02909	1.6342	0.734998	2.45403	1.74069	0.167598	0.511137	0.661111
male	8.899	Y/Nw	1.91358	1.88424	0.874255	-0.251505	2.1903	0.258058	1.70778	-0.364991	0.814473	0.516548	1.09755	0.765179	0.741848	0.661835	0.39383	0.669101	0.586335	1.60885	1.21174	0.669352	0.112633	-0.748394	0.598257	0.807219	0.708222	-0.723462	-0.00980893	0.123493	1.29688	1.18175	0.401407	0.96318	0.960838	0.908715	0.87088	0.774215	1.08875	1.08754	1.52207	1.06176	0.990079	3.09733	1.82923	0.00306193	0.89425	0.813119
male	8.899	M/Ow	1.13029	1.14527	0.207416	0.18614	0.8476	1.2413	-0.180435	0.759275	2.70559	-0.39279	2.57719	1.90258	1.75934	2.38808	-0.562575	2.1762	2.31452	1.5143	2.48132	2.02982	-0.394673	-0.530777	0.41875	2.68301	2.30363	-0.766144	-1.16283	-1.14995	2.50567	2.7038	-0.591942	1.81846	2.62434	2.18127	2.15694	2.41085	2.07542	1.96837	1.24066	1.49465	2.84269	2.48791	2.43659	0.680533	1.53167	1.72517
male	8.901	Y/Nw	-0.00408372	0.44937	-0.929784	-1.01657	-0.6711	-1.58469	-0.425495	-1.33008	-0.419714	0.318984	-0.487757	-0.55102	-0.370561	-0.591758	0.119296	-0.825107	-0.758152	-0.207328	-1.5462	-0.496475	-1.31672	-0.903793	0.111258	-0.213253	-0.731814	1.36416	0.170615	0.145942	-0.678178	-0.770107	0.114715	-0.43703	-0.293107	-0.752023	-0.615871	-0.47084	-0.479005	-0.948903	0.879522	-0.168319	-0.235044	1.1048	0.437605	-0.841114	0.778521	0.509103
male	8.907	Y/Nw	0.564358	0.439433	-0.711563	-0.59549	-0.62737	-0.677189	-0.70292	-0.400918	0.152814	-0.500852	-0.239592	-0.428576	-0.2404	-0.232743	-0.613705	-0.0726304	-0.265691	0.0621237	-0.830669	-0.818014	-1.13481	-1.22979	0.492519	0.0709657	-0.387636	0.692244	-0.668576	-0.694982	-0.0680832	0.0688162	-0.583581	-0.140491	-0.00910937	-0.222066	0.190547	-0.0714314	0.119593	0.221129	0.938432	1.37432	0.100362	0.42888	0.549593	-0.637322	0.826425	0.661111
male	8.91	Y/Nw	1.2123	0.889672	-2.68199	-2.32429	-2.69693	-2.42882	-3.5698	-2.73674	-0.640271	0.266017	-0.138573	-0.459391	-0.574426	-0.687341	0.0151866	-0.436373	-0.432828	0.12366	-1.72395	-1.37195	-3.29168	-2.85766	0.849508	-0.0372538	-0.784919	1.12522	-0.658671	-0.603967	-0.330648	-0.126403	0.0521654	0.979068	-0.6643	-0.650588	-0.715294	-0.24504	-0.824634	-0.797977	1.47998	1.28027	-0.280744	-0.0983113	-0.065911	-0.800859	0.897052	0.509103
male	8.91	M/Ow	3.50582	4.29675	-1.24555	-0.529954	0.349507	0.859558	-1.7714	-1.28428	3.86084	-1.43526	4.00028	3.41098	3.27699	2.39387	-1.56942	4.14802	3.96719	2.83247	2.9486	2.65673	-1.72998	-0.994646	1.187	4.58914	2.25886	-0.974802	-1.50836	-1.49596	3.08096	3.22011	-1.56997	4.72204	3.37899	2.53867	2.81947	4.07136	2.63832	2.67695	1.10745	1.01308	4.39969	3.55265	3.77052	1.5147	2.85281	4.00529
male	8.918	Y/Nw	0.249814	0.0876564	-0.588582	-0.654422	0.035246	0.189408	-0.310079	-0.297302	0.0725082	-0.0420871	0.174059	-0.108732	0.187293	-0.0381175	-0.220469	0.487884	0.433257	1.42117	0.80868	0.198465	0.0285619	-1.02769	1.30446	0.273665	-0.00698522	-0.214901	-0.437882	-0.382122	0.0685129	-0.0834681	-0.2441	0.828445	-0.0501115	-0.146319	-0.146709	0.200686	0.535026	0.67551	-1.2426	0.829295	0.287842	0.886941	0.471845	-0.576639	0.949844	0.509103
male	8.934	Y/Nw	0.451239	0.434901	-1.99963	-0.815657	-2.44079	-0.961033	-2.44913	-1.02418	0.0362823	-1.38349	-0.111845	-0.252104	-0.348777	-0.378977	-1.34964	0.256237	0.204704	-0.40979	-0.0126598	-0.479797	-2.41156	-1.55051	0.372563	0.073198	-0.454636	-0.60539	-0.612571	-0.484818	-0.00922477	-0.0447302	-1.37761	0.0651489	-0.143278	-0.215568	-0.0765981	-0.25181	-0.0432831	-0.0464897	1.01445	1.6009	0.0441033	-0.358691	0.266408	-0.47372	0.619435	0.661111
male	8.937	Y/Nw	1.01997	1.26925	-1.00869	-0.478071	-0.500603	-0.7904	-0.554902	-0.910901	0.792421	0.944676	0.729984	0.397782	0.245202	0.542192	0.698623	0.419465	0.363999	0.232806	-0.25602	-0.023916	-1.36488	-0.899731	1.16846	1.02496	0.381151	1.26262	0.255047	0.271394	0.247514	0.282972	0.663746	1.14935	0.773676	0.548854	0.369896	0.55972	0.171636	-0.163177	0.821443	0.919016	1.18704	0.707529	0.651602	-0.386217	1.54947	1.57316
male	8.94	Y/Nw	-0.156771	-0.354769	0.810038	-0.174901	0.961149	0.307161	0.406285	0.166625	-0.278583	-0.327969	-0.0247958	-0.447366	-0.451388	-0.201233	-0.430304	-0.544153	-0.507556	0.571356	0.616707	0.030101	0.421114	-0.652071	0.333007	-0.0166738	-0.133802	-0.952091	-0.20139	-0.266052	-0.0517952	-0.0556665	-0.435012	0.966464	-0.472383	-0.164561	-0.147639	-0.229583	0.239182	0.0606061	0.74913	1.01504	-0.168695	0.545816	0.75207	-0.544823	0.334832	-0.0989305
male	8.945	Y/Nw	2.15436	1.94816	-1.18985	-0.455917	-1.04408	-0.315161	-1.9805	-0.776025	-0.164391	0.259842	0.234931	-0.0176438	-0.140091	-0.0210257	0.125755	0.820498	0.741017	0.338769	0.0632035	0.334675	-1.445	0.31904	0.772458	0.192299	-0.0482012	0.563653	-0.00205351	0.0512492	0.310666	0.245211	0.127403	0.987675	-0.197675	0.274923	0.16004	0.268908	0.297496	0.0845039	0.62456	-1.59953	-0.0125934	0.872065	1.0787	-0.312773	0.407645	0.0530779
male	8.945	Y/Nw	0.0122839	-0.304699	-0.631907	-0.433215	-0.885609	-0.879212	-1.13519	-0.629243	-0.719438	0.362839	-0.462552	-0.750307	-0.712629	-0.563574	0.172274	-0.538027	-0.603357	-0.598881	-0.337106	-0.5461	-1.31882	-0.904095	0.66907	-0.382646	-0.501544	-0.577313	-0.0433509	-0.148673	-0.162786	-0.207627	0.131951	-0.0200443	-0.473563	-0.600023	-0.665041	-0.72524	-0.0797833	-0.157567	1.48261	1.01948	-0.410709	-0.404357	-0.372546	-0.858426	0.482871	-0.0989305
male	8.945	Y/Nw	-0.254319	-0.264415	0.189255	0.355887	1.58061	0.521843	1.15945	0.709896	-0.175892	0.591244	-0.309035	-0.58911	-0.701968	-0.86696	0.223728	-0.614301	-0.503479	1.43672	-0.341691	-0.688252	-0.22374	0.211839	1.8036	0.374036	-0.981618	1.43666	-0.491087	-0.517126	-0.69078	-0.683602	0.196947	0.710227	-0.405925	-1.1669	-1.10736	0.0284895	-0.931637	-1.14588	0.847379	0.278028	0.265368	-0.165811	-0.620743	-1.19666	2.39106	1.87718
male	8.953	Y/Nw	0.630234	0.392699	-1.14118	-1.50612	-0.428985	-0.637453	-1.01807	-0.930315	-0.333753	-1.27509	0.123031	-0.171306	0.145792	-0.549214	-1.56023	0.0127409	-0.0527049	1.5469	-0.161178	0.0252628	-1.44346	-1.76256	1.37965	0.400481	-0.487641	-2.79313	-2.11961	-2.10621	-0.16265	-0.217186	-1.49835	0.859858	-0.523981	-0.543409	-0.497091	0.347804	-0.093602	-0.142868	0.719193	0.641791	0.0589214	0.661182	0.318264	-0.931659	1.47496	0.813119
male	8.953	Y/Nw	1.67543	1.50126	-0.233159	0.0859104	0.364007	-0.0666757	0.0354684	-0.110011	-0.504776	-0.176193	0.0363468	-0.661126	-0.784701	-0.31185	-0.376854	0.405016	0.560231	0.402428	-0.578039	-0.163412	-1.05885	-0.555284	1.33851	-0.186178	-0.263646	-1.91928	-0.421876	-0.489829	0.131368	0.199644	-0.376961	0.607365	-0.123123	-0.129933	-0.035081	-0.557973	-0.0785886	-0.163343	1.74144	1.34222	-0.076875	0.900868	1.67556	-0.841114	0.987003	0.205086
male	8.959	Y/Nw	0.0550196	0.14516	-1.02943	-1.78132	-0.401455	-0.861448	-0.668166	-1.49464	-0.816111	0.100591	-0.401284	-0.341259	-0.396776	-0.795597	-0.20866	-0.0746386	-0.0322798	1.52923	-0.435918	-0.657501	-1.25307	-1.90495	1.69778	-0.235929	-0.844789	-1.00324	-0.342284	-0.10775	-0.211566	-0.308222	-0.20277	1.19126	-0.70489	-0.685108	-0.615871	-0.241891	-0.685611	-0.893357	0.546389	0.381253	-0.471	-0.122146	1.24654	-1.15382	1.21409	0.205086
male	8.962	Y/Nw	0.918262	1.3365	0.793266	-0.267368	0.591288	0.813243	-0.118818	1.15212	-0.138962	0.57534	0.137351	-0.459391	-0.413471	-0.432806	0.351315	0.14092	0.0827986	0.866398	0.556699	0.33886	0.0548128	0.360271	0.872008	0.278757	-0.476688	0.358548	-0.213595	-0.239061	0.131341	0.200973	0.322521	1.53653	-0.300859	-0.352179	-0.239109	-0.0470403	-0.211403	-0.182626	1.47998	-1.30255	0.222775	0.881215	1.09394	-0.627586	1.23718	1.11714
male	8.973	Y/Nw	-1.34974	-1.26274	-2.31571	-1.71253	-2.40043	-1.44361	-2.75831	-1.9021	-0.991244	0.633067	-0.937791	-0.733039	-0.843483	-0.861348	0.36001	-1.15417	-1.02117	0.320833	-1.88109	-2.30332	-3.38762	-2.6912	0.89647	-0.515834	-0.990264	1.53127	-0.111798	-0.137054	-1.1129	-0.92628	0.391392	-0.0941576	-0.564979	-0.991799	-0.995417	-0.783333	-1.06389	-1.03833	2.41639	2.17511	-0.634413	-1.62483	-0.876336	-1.13204	0.778521	0.205086
male	8.973	Y/Nw	1.91155	2.01002	-0.351714	-1.46367	-0.0686225	-0.855566	-0.860425	-1.49954	-0.685323	-0.609508	-0.0257985	-0.779573	-0.653772	-0.655234	-0.751375	0.135894	0.180836	0.881367	-0.594556	-0.807303	-0.606306	-1.60511	1.17277	-0.462688	-0.74006	0.0770517	-0.197361	-0.181274	-0.153094	-0.0165398	-0.708527	0.945801	-0.478458	-0.477058	-0.583719	-0.874108	-0.731133	-1.00156	0.558591	0.397002	-0.376505	0.735701	-0.143936	-0.823191	0.981701	0.357094
male	8.975	Y/Nw	-0.623661	-0.63162	-1.12851	-0.771057	-1.41188	-0.968863	-1.58177	-0.871035	-0.252898	-0.0340184	-0.440257	-1.27097	-1.21238	-0.621883	-0.180669	-1.03103	-0.966232	-0.396865	-1.00265	-0.987769	-1.63674	-1.20428	1.04506	-0.307857	-0.709622	0.161755	0.365734	0.341465	-0.638718	-0.623185	-0.233572	0.155825	-0.401718	-0.451662	-0.392173	-0.778037	-0.291468	-0.154799	1.14807	0.963386	-0.0470303	0.186174	-0.0469738	-0.877655	1.02445	0.813119
male	8.978	Y/Nw	0.158569	0.397876	-1.67596	-0.306443	-1.33537	-0.511496	-1.01701	-0.170979	-0.767494	0.18907	-0.631908	-0.849992	-0.748606	-0.677802	-0.0459796	-0.373232	-0.229954	0.199501	-1.65219	-1.12738	-2.35748	-0.508227	0.524051	-0.519358	-0.801278	0.911382	-0.150193	-0.0932913	-0.327607	-0.195527	-0.0209889	-0.181278	-0.688562	-1.09706	-1.17308	-0.411209	-1.05545	-0.919981	1.55211	0.444776	-0.58004	-0.200544	0.0126206	-1.05411	0.739323	0.0530779
male	8.981	Y/Nw	0.749005	0.736021	0.375744	0.659567	1.20293	0.93003	1.3453	0.718302	-0.153714	-0.0806156	0.0105639	-0.157419	-0.182622	-0.32178	-0.255366	0.000690625	0.0439737	0.953812	0.113968	0.122121	0.374651	0.453415	0.805446	0.282938	-0.43324	0.244239	-0.719195	-0.703871	0.367083	0.403583	-0.273858	0.216089	-0.140951	-0.575054	-0.586175	0.204159	-0.528846	-0.577013	-0.0267748	0.387889	0.075247	1.10798	0.682423	-0.837502	1.21189	0.661111
male	8.984	Y/Nw	0.615658	0.491973	0.0319461	-0.113348	0.287463	0.29125	-0.120805	0.122378	-0.236629	-0.0307818	-0.079329	0.0391846	-0.0842156	-0.366092	-0.241637	0.472482	0.277889	0.575626	0.0240811	0.534845	-0.243073	-0.00494522	1.12114	0.314856	-0.476459	0.438514	0.0586939	-0.00726672	-0.271111	-0.211423	-0.253341	0.24588	-0.342762	-0.238363	-0.32973	0.205191	-0.371424	-0.270349	0.571558	-0.220896	0.0361491	-0.218122	-0.637683	-0.786172	1.07337	0.661111
male	8.986	M/Ow	0.0949482	0.27528	-0.643172	-0.705011	-1.05282	-0.344637	-1.33395	-0.81574	-0.608272	-1.22905	-0.138573	-0.576321	-0.6664	-0.325634	-1.32933	-0.0967889	0.0140484	0.07997	0.167319	-0.157826	-0.257527	-0.0631407	0.242019	-0.353264	-0.451002	-0.308127	-0.739594	-0.968872	0.237953	0.0190974	-1.29961	0.341966	-0.403077	-0.165673	-0.184164	-0.37704	-0.211403	-0.110232	-0.755192	-1.30255	-0.337962	0.25788	0.915501	-0.73785	0.641953	0.0530779
male	8.992	Y/Nw	0.261758	0.321798	-1.12088	0.505726	-0.687207	-0.0412457	-1.01296	-0.0384632	-0.65555	-0.69253	-0.417732	-0.32475	-0.396091	-0.894978	-0.777151	-0.375353	-0.336684	-0.105458	-0.785658	-0.220741	-1.6904	0.227163	0.638005	-0.333349	-0.804334	0.741862	-0.999984	-0.865013	-0.622374	-0.388736	-0.782951	0.612028	-0.703661	-0.935434	-0.775354	-0.0531468	-0.613462	-0.441367	1.27541	0.550725	-0.525825	-0.0180768	0.460247	-0.834118	0.636903	0.0530779
male	8.992	Y/Nw	1.85422	1.71625	-0.61788	-1.01256	-0.441514	-0.587417	-0.703591	-0.766705	1.36051	-0.743465	1.27082	1.05536	1.11382	0.908305	-0.778979	1.38838	1.31652	0.600774	0.811644	0.704311	-1.26566	-1.5131	0.94909	1.57517	0.91612	-1.50227	-0.670028	-0.618492	1.62247	2.11326	-0.818515	0.81266	1.10704	1.29243	1.3181	1.3174	1.33246	1.68112	1.39985	1.12149	1.45977	3.205	2.04314	0.346622	1.02868	1.26914
male	8.995	Y/Nw	2.50866	2.86832	-0.341405	-0.96604	-0.243981	-0.885905	-0.359822	-0.925372	-0.296782	0.0257703	-0.274132	-0.857173	-0.882498	-0.404715	-0.205821	0.561301	0.540526	0.232539	-0.345187	-0.561182	-0.592159	-1.29408	0.921521	-0.225712	-0.43324	-0.0653031	-0.426959	-0.452866	-0.109594	0.0657986	-0.180874	-0.153674	-0.387042	-0.690515	-0.548381	-0.463205	-0.640504	-0.726405	0.549783	0.755467	-0.172709	0.0973109	0.406256	-1.01628	0.948676	0.205086
male	8.997	Y/Nw	0.116094	0.222696	0.288987	0.88865	0.360931	0.842614	0.0900322	1.06745	-0.784327	-0.159312	-0.373924	-0.674142	-0.621775	-0.887954	-0.209412	-0.485619	-0.611555	-0.0363045	-0.223999	-0.479797	-0.250126	0.66141	0.671753	-0.335013	-0.905983	0.0278352	-0.305119	-0.292264	-0.650561	-0.597531	-0.179254	0.292075	-0.898416	-0.51672	-0.494099	-0.327037	-0.454433	-0.665347	1.1029	0.416578	-0.521107	-0.358691	-0.242049	-0.683185	0.377136	0.205086
male	8.997	Y/Nw	1.52409	1.52592	0.281624	-0.234847	0.640763	-0.313023	0.515737	-0.598197	-0.570714	0.243031	-0.616235	-0.585018	-0.697945	-0.752043	0.0302484	-0.545527	-0.858859	0.254928	0.70347	0.874742	-0.154191	-0.824807	0.77559	-0.286872	-0.754744	0.454068	-0.304459	-0.577744	-0.867507	-0.599905	0.012524	0.184148	-0.696278	-1.20467	-1.27903	-0.703945	-0.552973	-1.00502	0.887867	1.25639	-0.159932	-0.247013	-0.12408	-1.046	1.11163	0.661111
male	9.014	Y/Nw	0.604104	0.367881	0.0692167	0.447193	-0.979211	-0.554458	-0.856939	-0.405232	-0.549807	-1.05908	-0.71457	-1.30585	-1.40668	-0.981479	-1.13543	-0.760948	-0.624486	-1.87367	-0.836743	-0.439116	-0.74955	0.100634	0.530591	-0.534057	-1.02882	-0.666726	-0.479	-0.34378	-0.497398	-0.623185	-1.1295	-0.200453	-0.684	-0.970832	-1.01124	-0.961759	-0.865258	-1.09043	1.7036	0.697757	-0.217683	0.097646	0.307821	-0.955955	1.10898	0.965128
male	9.052	M/Lw	-0.363215	-0.446413	1.30135	0.403684	0.520677	-0.18174	0.431342	0.0231919	-1.01112	0.71706	-0.960097	-0.97648	-1.06134	-1.08197	0.611332	-0.790887	-0.821588	-1.32867	-0.598697	-0.64187	0.4948	-0.030412	0.246201	-0.76941	-1.18976	1.86154	0.704588	0.529405	-0.809772	-0.725944	0.642077	0.0734758	-0.839151	-1.01627	-1.05369	-1.00931	-0.94104	-1.08162	1.58282	0.884863	-0.826905	-0.209835	-0.261055	-0.85584	0.193167	0.0530779
male	9.052	Y/Nw	-0.138081	-0.00793192	-1.73175	-1.12913	-1.94744	-1.71431	-2.23014	-2.2862	-0.408167	-0.198154	-0.494012	-0.676663	-0.663866	-0.0528091	-0.3536	-0.271107	-0.298671	-0.614262	-0.0300557	-0.619642	-1.76531	-1.57937	0.403649	-0.112249	0.478502	-1.58278	-1.29606	-1.28394	-0.239013	-0.284614	-0.376287	0.837809	0.0974244	-0.89048	-0.913907	-0.482231	-0.276999	-0.425522	0.203973	1.02367	-0.188634	-0.0509004	-0.106021	-0.782678	0.0168868	-0.858972
male	9.055	Y/Nw	0.288433	0.0680687	0.0755371	-0.953556	-0.478191	-0.919895	-0.605303	-0.66907	-0.801304	0.703046	-0.721872	-1.01033	-1.13751	-0.925215	0.582131	-0.802221	-0.704826	-0.41673	-0.750903	-1.25498	-0.129636	-1.56575	-0.33391	-0.74347	-0.96785	0.289878	0.242889	0.369254	-0.493539	-0.503786	0.562489	-0.573161	-0.872938	-0.649913	-0.591528	-1.05679	-0.772384	-0.978765	0.422403	1.35231	-0.707446	-0.349165	-0.483262	-0.749925	0.162401	0.0530779
male	9.055	Y/Nw	1.16664	1.35129	1.18347	1.54743	2.49711	2.82628	2.07315	2.28262	1.45074	0.848849	1.27238	1.03726	1.42869	0.868953	0.574586	1.38679	1.55074	2.22003	1.34215	1.56104	0.36837	1.25496	0.733044	1.70459	0.797625	-1.00025	0.727852	0.704331	2.00925	1.94014	0.588025	1.60231	1.37094	1.13013	1.0699	1.36258	1.35056	1.74839	1.60978	0.508721	1.85904	1.93245	2.77588	0.035001	1.78864	2.02919
male	9.068	Y/Nw	0.664513	0.762855	-1.19541	-0.389895	-1.18259	-0.510455	-0.652831	-0.627702	-0.959009	0.581132	-0.659829	-0.827274	-0.901392	-0.753383	0.311637	-0.846284	-0.674877	0.0127389	0.416422	-0.190702	-0.960332	-0.558498	0.919136	-0.554035	-0.576252	-0.517122	0.0104838	0.0263255	-0.826494	-0.669772	0.300608	0.146521	-0.759484	-1.17968	-1.19837	-0.783333	-0.991212	-1.00186	-0.398221	0.380689	-0.784279	-0.279237	-0.247185	-1.06063	0.264552	-0.706964
male	9.077	Y/Nw	0.710824	0.627511	-0.045997	-0.257724	0.240329	-1.20071	0.443528	-1.29684	-0.475932	-0.149844	-0.398625	-0.869715	-0.956146	-0.736072	-0.212826	-0.697498	-0.565374	-0.612507	-0.913083	-0.693139	-0.928371	-0.986724	0.688518	-0.208394	-0.736724	-1.38525	-0.327465	-0.276571	-0.404408	-0.276668	-0.194084	-0.373449	-0.572543	-0.786493	-0.603514	-0.583621	-0.665445	-0.738803	1.84527	1.55042	-0.276104	-0.33929	-0.475899	-0.637771	0.501056	0.509103
male	9.088	Y/Nw	0.0688764	0.0223262	-2.87945	-2.3032	-3.37088	-2.71965	-2.82807	-2.26937	-0.757819	-0.498766	-1.07648	-1.09639	-1.18957	-0.953172	-0.568563	-1.36242	-1.33587	-0.594476	-0.307224	-1.96111	-2.74823	-2.38913	0.100045	-0.647166	-0.81628	-0.246758	-0.173883	-0.159878	-0.834659	-1.06946	-0.55599	-0.876979	-0.859856	-1.38182	-1.32504	-1.01546	-1.02312	-0.855459	-0.0512261	0.337651	-0.550733	-0.698036	-0.66679	-1.11487	0.445583	0.0530779
male	9.088	Y/Nw	1.50892	1.2838	-1.42263	-0.37925	-1.67121	-0.130851	-1.54816	-0.304631	-1.00349	-1.02268	-0.358737	-0.58837	-0.631389	-0.705236	-1.16551	0.0254464	0.0690332	0.133204	0.531035	0.311308	-1.59858	-0.433705	0.938871	-0.901151	-0.801588	-0.0340525	-0.637839	-0.623125	-0.127165	-0.321926	-1.16591	0.326524	-1.20534	-0.540541	-0.607922	-0.810679	-0.44448	-0.563583	0.47725	0.139855	-0.914079	0.863948	1.07889	-0.929731	0.384516	-0.554955
male	9.09	Y/Nw	1.36493	1.14671	-1.44301	-1.81376	-0.960215	-1.37028	-1.45532	-0.835291	-0.222574	0.808893	0.170364	-0.208769	-0.200704	-0.207311	0.576654	-0.135011	-0.301015	1.05746	0.352149	0.301484	-2.4931	-1.84272	1.00046	0.127847	-0.130545	-0.499439	1.01026	1.06895	0.525588	0.60427	0.547751	1.82165	-0.0902158	-0.0769237	-0.0785767	0.0348991	0.238383	0.0134103	2.30337	0.18435	-0.0401067	0.608482	0.372805	-0.642023	0.687735	0.0530779
male	9.099	Y/Nw	0.661932	1.19681	0.29995	1.22675	0.810523	0.928711	0.327101	1.05895	-0.736033	1.10829	-0.459381	-0.953332	-0.832481	-0.742358	0.909716	-0.800224	-0.766768	0.103259	-0.274454	-0.0470504	0.320588	1.07091	0.678008	-0.352347	-1.11773	-0.561749	0.655637	0.712233	-0.506865	-0.487909	0.870039	0.185149	-0.468162	-0.68705	-0.659897	-0.693553	-0.431243	-0.510345	-0.0662727	0.243273	-0.394581	0.132942	0.165787	-0.84891	0.992768	0.813119
male	9.099	M/Lw	0.0695784	0.0680687	1.49818	0.349395	0.781511	0.372822	1.29399	0.638675	-1.07916	1.13473	-0.978584	-0.58605	-0.591997	-1.14956	0.984207	-1.11816	-1.2805	-0.701269	-0.440387	-0.690186	1.07425	0.364519	-0.543241	-0.684668	-1.25462	1.65445	1.14635	1.1237	-0.460476	-0.571471	0.981709	-1.05477	-1.01031	-1.10107	-1.222	-0.565552	-1.04087	-1.31553	0.768993	-0.0563414	-0.856502	0.562163	-0.317247	-0.837857	0.162401	0.0530779
male	9.104	Y/Nw	1.64381	1.81019	-1.27489	-1.9277	-1.03281	-1.63309	-1.80966	-1.79053	-0.548999	-0.596615	-0.0544973	-0.656434	-0.768163	-0.792953	-0.800695	-0.0961549	-0.194025	0.65519	0.193865	-0.922906	-0.29045	-2.46261	1.32526	-0.0423987	-0.61094	-2.15864	-0.263273	-0.412657	-0.107841	-0.377742	-0.813081	1.15693	-0.754084	-0.787006	-0.757026	-0.28741	-0.589692	-0.562872	-1.95617	1.25639	-0.253122	0.659427	0.693286	-0.853585	0.93852	0.357094
male	9.104	Y/Nw	-0.201833	-0.124705	-0.604342	-0.0666798	-0.952434	-0.400183	-1.21587	-0.392209	-0.128319	-0.409764	-0.515766	-0.907932	-0.891877	-0.430012	-0.473258	-0.683771	-0.6153	-0.599284	-0.5732	-1.31755	-0.971061	-0.45356	1.3105	-0.174758	-0.551656	1.11567	-0.229083	-0.214966	-0.361167	-0.444471	-0.45476	-0.311976	-0.109214	-0.779712	-0.71557	-0.612123	-0.631886	-0.603732	0.812162	0.817718	0.146058	0.0629962	0.18288	-0.818028	0.98245	0.965128
male	9.107	M/Nw	0.0797	0.209177	0.219634	-0.955371	1.36473	-0.318452	0.765142	-0.304631	-0.809074	0.0214232	-0.358737	-0.813342	-0.864228	-0.773065	-0.193012	-0.455976	-0.453106	1.68168	0.981661	0.702498	0.570229	-0.0478212	0.346493	-0.389148	-0.905629	1.31614	0.386474	0.321191	-0.415057	-0.358761	-0.253341	1.61682	-0.653289	-0.634972	-0.626468	-0.623545	-0.298368	-0.453621	-0.748758	-1.84428	-0.496905	1.13447	0.44647	-0.897829	0.901158	0.357094
male	9.107	Y/Nw	-0.336724	-0.525682	0.468068	-0.563079	-0.0246738	-0.970834	0.355172	-0.768274	-0.698338	0.209861	-0.735472	-0.877529	-0.814974	-1.0141	-0.0177084	-0.672382	-0.603357	-0.814955	-0.337106	-0.21858	0.446549	-0.275891	1.00289	-0.44516	-0.996967	-1.69832	1.31737	1.37527	-0.760349	-0.603398	-0.0463241	-0.216971	-0.60837	-0.618471	-0.719388	-0.451058	-0.686339	-0.623007	0.00871966	-0.566201	-0.422028	-0.580514	-0.0195532	-0.936329	0.8193	0.509103
male	9.11	M/Lw	1.52311	1.34409	-0.5516	-0.122765	-0.502289	-0.0406487	-0.165279	-0.374494	-1.11101	1.08927	-0.999498	-1.43812	-1.20695	-1.03654	0.929947	-1.32229	-1.23162	0.152847	-0.599545	-0.898041	0.567775	-0.308133	-0.332844	-1.0032	-1.08692	1.46424	0.966821	0.943794	-0.746508	-0.627531	0.960876	-0.00453616	-0.785047	-0.343961	-0.833762	-0.986615	-1.07751	-0.814564	-2.29374	0.397683	-0.889982	0.0817794	-0.133143	-0.865407	-0.0297675	-0.250939
male	9.112	Y/Nw	0.839289	0.821247	-1.29378	-0.422295	-0.808374	-1.09131	-1.27136	-1.41688	0.116389	-0.760232	0.283648	-0.644783	-0.531834	-0.0541206	-0.973433	0.677715	0.729305	-0.11601	0.432844	1.0633	-1.52889	-0.263302	1.6111	0.030741	0.1538	-1.96807	0.350391	0.200872	0.305325	0.190753	-0.998696	0.682111	0.122055	0.15722	0.227186	-0.331658	0.234543	0.301059	0.59079	-0.306179	0.318343	0.711527	1.57211	-0.713187	1.01991	0.357094
male	9.112	Y/Nw	0.506605	0.163573	-0.365152	0.520389	0.591288	0.25746	0.31863	-0.112934	-0.629604	-0.507291	-0.414496	-0.131988	-0.0685677	-0.834703	-0.561033	-0.232623	-0.295328	0.604256	0.167319	0.173298	0.188673	0.529636	0.489514	-0.0878155	-0.951877	0.225213	-0.739594	-0.806692	-0.543874	-0.562905	-0.578665	0.660517	-0.687016	-0.874395	-1.06328	0.17736	-0.896779	-0.870371	-1.12772	-0.0556727	-0.349405	0.435976	0.0233083	-0.895371	0.982085	0.661111
male	9.129	M/Ow	2.32637	2.38563	0.301133	-1.34949	1.03194	0.866896	0.398803	0.111359	2.33115	0.14432	2.44976	2.2453	2.08488	2.00459	-0.00408957	1.87105	1.70217	2.85846	2.08993	1.75597	-0.0119411	-1.44644	0.672979	2.48059	1.95801	1.27851	-1.53368	-1.64111	2.34718	2.18554	-0.014503	2.83937	2.37652	1.5528	1.59285	2.32844	1.97624	1.87194	0.630171	0.295599	2.50527	2.84716	3.23392	0.836478	1.31478	1.57316
male	9.181	M/Ow	0.302658	0.639856	0.0969487	1.15926	0.950671	1.46876	0.451517	1.24576	2.57355	-0.442505	2.19095	1.97019	1.89796	2.08862	-0.388808	2.32096	2.11159	0.998111	2.14863	1.53219	-0.772262	0.283238	0.588123	2.73649	1.86114	1.31434	-1.63331	-1.51434	2.36732	2.59213	-0.397526	1.89241	2.48205	2.02878	1.90421	2.38274	2.04673	2.08662	1.80674	1.76275	2.79508	1.64388	1.92285	1.33929	1.09461	2.18119
male	9.184	Y/Nw	0.762282	0.777583	-1.6748	-0.775505	-1.9107	-1.1295	-1.63513	-0.573359	-0.740308	-0.0262624	-0.727472	-1.04166	-1.06148	-0.962496	-0.0443862	-0.593596	-0.621481	-0.476719	-0.0927222	-0.139882	-1.09463	-0.355084	-0.349321	-0.576717	-1.08723	1.25054	0.546789	0.447553	-0.540531	-0.382765	-0.0701428	-0.0697124	-0.587066	-0.763725	-0.822499	-0.907335	-0.815462	-0.685315	-1.08144	-0.831922	-0.514039	0.544994	0.495739	-0.69476	0.390679	0.509103
male	9.186	Y/Nw	0.11396	-0.545125	-0.613756	-1.94845	-0.671834	-1.18468	-0.517054	-0.872198	-0.0328257	-4.47289	-0.960665	-0.389671	-0.51739	-1.3042	-4.35967	-1.00079	-0.86652	0.757927	-1.54351	-1.85558	-1.00498	-1.87473	0.755195	0.151155	-1.38909	-1.41125	-2.81101	-2.88245	-2.13043	-1.74987	-4.32074	0.199426	-0.574033	-1.70463	-1.512	-0.100897	-1.64529	-1.22277	0.864045	-0.0224295	-0.0530907	0.0975809	-0.941846	-1.1128	1.75913	2.02919
male	9.189	M/Ow	1.01824	0.95844	0.159887	0.262027	0.506038	0.331043	0.434697	0.337911	0.0990366	-0.590565	-0.201299	-0.256218	-0.131085	-0.455851	-0.48602	0.117651	0.22306	0.359515	0.0612198	0.353872	0.266353	0.194828	-0.276697	0.108447	-0.295414	-1.70439	-0.7995	-0.826177	0.111408	0.0242804	-0.467534	-0.132946	-0.11009	-0.113719	-0.0846426	0.153456	0.397225	0.464303	-0.234582	0.122799	0.0605412	1.17558	0.501591	-0.0145092	0.0597191	0.509103
male	9.189	M/Ow	0.767375	1.23803	0.604638	0.82032	0.894667	1.37328	0.714216	1.05922	0.272494	-1.34556	0.333727	0.185311	0.0481362	0.187066	-1.39261	0.726213	0.778398	0.717112	0.548862	0.768396	0.187802	1.0664	0.815141	0.482164	0.318378	-2.47576	-0.231311	-0.0172344	0.701303	0.89239	-1.43414	0.441254	-0.058395	0.34195	0.278245	0.320566	0.419682	0.27295	0.823274	-0.574348	0.338261	0.860691	0.719206	-0.387788	0.621186	0.205086
male	9.189	M/Lw	-1.33855	-1.0198	-0.760715	-0.326353	-1.12042	-0.640554	-1.19206	-0.593294	-0.936623	-0.339621	-0.812356	-1.16562	-1.18512	-0.857213	-0.300843	-0.752699	-0.906323	-0.571129	-1.22514	-0.911881	-1.08666	0.217334	0.33831	-0.849541	-0.927872	0.465915	-0.0558542	-0.0441031	-0.460652	-0.302402	-0.271251	-0.191468	-0.779953	-1.01257	-1.03248	-0.881742	-0.894082	-1.19375	0.739147	-1.12193	-0.898592	-0.687525	-0.818617	-0.704159	-0.210875	-0.402947
male	9.189	Y/Nw	0.272402	0.168716	0.48781	0.0405141	1.41735	0.846129	1.29592	0.181595	-0.062221	0.732905	0.0363468	-0.12745	-0.188426	-0.172888	0.370281	-0.405154	-0.509479	1.58074	-0.751139	-0.277902	0.28338	-0.0282431	1.0351	0.390741	0.175976	-1.7464	-0.0441428	-0.0692587	-0.384712	-0.441793	0.370872	0.483454	-0.41765	-0.497508	-0.13007	0.208792	-0.265676	-0.20089	0.38897	0.141228	0.196143	0.623763	1.02774	-0.873793	0.898799	0.0530779
male	9.192	Y/Nw	0.146783	0.114077	-0.440426	0.419403	0.379629	0.23282	-0.0601462	-0.409761	-0.370278	0.291651	-0.369781	-0.43753	-0.441445	-0.643424	0.0285482	-0.847177	-1.03653	0.561567	0.117234	0.603585	-0.768416	-0.26437	2.03509	0.443302	-0.712156	0.582846	-0.471909	-0.36685	-0.442964	-0.428878	0.0345691	1.53688	-0.433352	-1.11629	-1.11767	0.0293214	-0.440755	-0.298571	0.718649	1.40897	0.0318161	0.346365	0.0912278	-1.1221	1.72527	0.965128
male	9.205	M/Lw	0.244956	0.0267758	0.238907	-1.73185	-0.215993	-1.42894	-0.0294382	-1.37074	-0.603388	0.515817	-0.735472	-0.507427	-0.496568	-1.22611	0.314761	-1.41134	-1.38538	-0.0370875	-0.722248	-1.03738	0.225877	-1.02974	1.20318	-0.157595	-1.31455	1.82956	0.35686	0.332572	-1.14701	-1.07113	0.310226	-0.177586	-0.731943	-1.15345	-1.11793	-0.307439	-1.1145	-1.16005	0.00871966	-1.35904	-0.297519	-0.492435	-0.725538	-1.05318	1.23984	1.26914
male	9.208	Y/Nw	1.62309	1.61722	-1.60144	-0.993461	-0.917802	-1.28358	-1.51518	-1.50621	-0.330913	-0.686433	0.17776	0.274369	0.147022	-0.165797	-0.825134	0.46124	0.926031	0.464039	0.368633	0.874202	-2.25922	-1.23592	1.0872	0.292267	-0.0256648	-2.14787	-0.623657	-0.73172	-0.0667972	0.0712118	-0.855419	0.997917	-0.410696	0.0850209	0.209726	0.326797	0.46845	0.608757	1.49678	0.577319	-0.0759268	0.896496	0.840866	-0.590559	0.612267	-0.0989305
male	9.222	Y/Nw	-0.607981	-0.729011	-0.11886	0.814971	0.079651	-0.134799	0.0245362	0.0708042	-1.03338	-0.218303	-0.805551	-1.02321	-1.12879	-0.920663	-0.404991	-0.861217	-0.895347	-0.754356	-0.299746	0.191248	0.0755315	0.496355	0.217786	-0.887949	-1.03464	0.676146	-0.1955	-0.181511	-0.51665	-0.390551	-0.357225	-0.250233	-0.66712	-0.923895	-0.928736	-1.33103	-0.772815	-0.569021	-0.396548	0.613824	-0.835375	-0.083957	-0.051529	-0.967879	0.28502	-0.250939
male	9.23	Y/Nw	1.22276	1.1888	-0.382657	-1.15043	-0.439235	-0.983787	-1.14709	-0.957342	-0.761153	-0.800575	-0.50647	-0.585675	-0.674576	-0.846611	-1.05082	-0.41147	-0.44505	0.186769	0.131472	-0.205655	-0.121684	-1.43217	0.911007	-0.227141	-0.855412	-0.144421	-0.548077	-0.489539	-0.573094	-0.635655	-1.08934	0.48089	-1.0184	-0.583032	-0.613138	-0.51784	-1.005	-0.90496	-0.515119	0.670685	-0.471216	0.432018	-0.466406	-1.07144	1.1257	0.357094
male	9.241	M/Ow	0.953957	1.54898	0.156951	-0.150562	0.86616	0.842614	-0.00230105	-0.22313	2.08274	0.379328	1.98479	1.3472	1.33289	2.29315	0.292288	1.51417	1.54337	1.58213	1.51955	1.61694	-0.292507	-0.625526	0.586271	2.29435	2.09487	1.80087	-0.458845	0.0158226	1.03717	1.71732	0.334328	2.44787	2.35947	1.50277	1.64559	1.7793	1.19017	1.43189	0.925986	1.00874	2.34842	1.33291	1.87652	0.738181	0.942501	1.26914
male	9.252	M/Ow	0.588913	0.560044	1.1058	0.875818	1.35596	-0.102724	1.34449	0.561104	1.1535	-0.561049	1.03906	0.644182	0.903979	1.02612	-0.603123	1.24687	1.46438	-0.8268	0.473713	1.0855	0.396546	0.66542	-0.0492399	0.687135	1.12798	-0.216154	-0.509974	-0.198626	1.2184	1.41729	-0.562524	-0.0489555	1.12153	0.82367	1.49866	0.448676	0.619094	0.787353	1.39487	0.382029	0.936518	1.80275	0.601297	0.349241	0.201904	0.205086
male	9.268	Y/Nw	1.15349	1.16894	-1.61624	-1.75535	-1.48803	-1.27094	-1.91722	-1.65911	-0.640271	-1.2806	-0.138573	0.0434066	-0.0570709	-0.37922	-1.37735	-0.198664	-0.260953	0.779017	0.056068	-0.654512	-1.50688	-1.50274	1.097	-0.391186	-0.438159	-0.841467	0.0696359	0.00421001	0.237953	0.200973	-1.38973	1.09852	-0.414434	-0.370829	-0.440572	-0.46944	-0.247476	-0.291218	-0.103269	-0.411924	-0.612608	0.346928	1.00472	-0.800859	0.301821	-0.554955
male	9.268	Y/Nw	1.49391	1.55059	-0.821978	-1.05121	-1.08517	-0.883715	-1.24041	-1.1469	-0.163881	-1.08079	-0.381866	-0.638804	-0.530776	-0.618428	-1.18793	-0.367352	-0.501731	0.0127389	0.0241644	0.810012	-1.23003	-0.643806	1.32712	0.133593	-0.576252	-1.2223	-0.763967	-0.79057	-0.504291	-0.449908	-1.15195	0.146521	-0.416239	-0.522088	-0.534163	-0.0386696	-0.264432	-0.381964	0.915264	-0.785686	0.0572784	0.438411	0.561723	-0.830535	1.12117	0.813119
male	9.271	Y/Nw	-0.0526879	0.0738843	0.270079	-0.443342	-0.507426	-0.51699	-0.262634	-0.666552	-0.771891	-1.47665	-0.756162	-0.637656	-0.670501	-0.914551	-1.5576	-0.417617	-0.413295	-0.755859	-0.444684	-1.1408	-0.12589	-1.02363	0.451874	-0.618394	-0.813767	-2.91632	-0.249207	-0.115142	-0.77583	-0.941784	-1.54602	-0.390068	-0.846464	-0.563341	-0.646769	-0.465132	-1.04172	-1.01524	0.805592	1.2503	-0.646832	-0.200218	-0.255816	-1.02541	0.448863	-0.0989305
male	9.277	Y/Nw	-0.237289	-0.753366	-0.61788	0.50184	0.0697714	-0.0977101	-0.00278942	-0.0911597	-0.618209	0.5945	-0.850952	-0.866583	-0.809023	-1.34516	0.513385	-1.22293	-1.32682	0.0548279	-1.11321	-0.780999	-1.35144	0.0741545	0.105641	-0.210904	-1.45408	1.15712	0.302275	0.277875	-1.24691	-1.20835	0.480832	-0.220749	-0.847103	-1.07396	-1.09371	-0.560425	-0.574569	-0.650023	1.57889	0.864665	-0.289185	-0.561134	-0.529625	-0.963084	1.19215	1.57316
male	9.282	Y/Nw	0.566292	0.331968	-0.897557	-0.813981	-1.47582	-0.595895	-2.00757	-1.07513	-0.46214	0.505421	-0.335366	-0.0613062	-0.124506	-0.683859	0.225764	-0.75293	-0.89385	-0.189808	0.023997	-0.192612	-0.699227	-0.738607	1.16494	-0.248271	-0.715525	0.0808246	-0.304459	-0.371385	-0.107841	-0.0815251	0.195992	1.07586	-0.465056	-0.635127	-0.645167	-0.28741	-0.0389075	-0.010183	-0.344549	-0.103497	-0.346312	0.115563	0.330012	-0.901689	0.93852	0.357094
male	9.285	Y/Nw	-0.496911	-0.0885904	-1.20517	-0.688989	-0.19652	-1.00097	-0.730712	-1.4442	-0.327617	0.3791	-0.171888	-0.683168	-0.794449	-0.881591	0.0866938	-0.711326	-0.67678	0.704723	-1.46042	0.19158	-1.77847	-0.0700556	1.96298	0.114216	-0.765794	-0.240918	-0.131137	-0.0281131	-0.283311	-0.302198	0.0930396	2.57281	-0.349972	-0.785184	-0.75388	-0.229889	-0.556213	-0.721549	1.28982	-1.2554	0.0292966	0.463476	-0.444264	-1.01652	1.6484	1.11714
male	9.288	Y/Nw	0.57207	0.337456	0.523258	-0.134829	0.485643	0.127295	0.639223	-0.0917852	-0.169679	0.962853	-0.128225	-0.334552	-0.201395	-0.336342	0.811091	-0.292875	-0.285731	0.243809	-0.208038	-0.202052	-0.025565	-0.811668	0.245675	-0.00146557	-0.462641	0.582347	0.758016	0.964819	0.188966	0.537342	0.81373	0.55367	-0.0627448	-0.224487	-0.0512291	-0.0676195	-0.309174	0.303647	1.10505	1.4323	0.0628983	0.359358	0.645984	-0.45346	0.676084	0.813119
male	9.293	O/Ow	0.968084	0.763075	0.939205	0.14512	1.00929	-0.131461	0.714963	-0.181174	0.34392	1.08012	0.794866	0.12655	0.185079	0.305634	1.04727	1.32993	1.29813	-0.240181	1.87823	2.10898	1.13117	0.0769595	0.206294	0.418755	0.686192	-0.502625	0.514134	0.490171	1.63397	1.42079	1.01927	1.07476	0.413537	1.00741	0.984031	0.455787	1.6759	1.65116	-0.473314	0.132819	0.392413	1.30602	1.81553	0.556412	-0.217113	-0.0989305
male	9.299	Y/Nw	0.400742	0.394443	-1.93228	-2.09252	-1.00398	-1.94906	-0.951282	-2.0673	-0.199442	-0.289396	-0.487757	-0.275045	-0.110523	-0.7235	-0.400141	-0.791712	-0.758152	1.1246	-1.76501	-1.74472	-2.15043	-2.48606	1.12907	0.283974	-0.807593	0.511869	-0.585397	-0.651503	-0.328699	-0.448163	-0.417023	-0.202081	-0.37129	-0.770364	-0.759958	0.113302	-0.869217	-1.0201	0.604763	0.970286	0.091314	-0.734175	-1.14169	-0.802387	1.19663	1.26914
male	9.307	M/Ow	2.8013	2.87471	0.682058	-0.10369	1.91431	2.76033	1.40642	0.696697	4.12493	-0.789806	4.76734	4.75614	4.69409	4.07996	-0.779997	2.83383	3.26731	3.79628	2.2811	2.37086	0.460854	-0.662692	0.819359	5.28083	3.89171	1.05322	-4.36414	-4.4744	3.68794	4.04874	-0.778728	6.31161	4.10019	1.73893	1.78944	5.34701	2.41972	2.93612	0.408957	1.1823	4.75788	2.95247	3.24234	2.57765	1.50759	2.48521
male	9.318	Y/Nw	0.646887	0.236926	-2.5819	-2.04628	-2.44552	-1.47214	-2.50296	-1.73944	-1.03485	0.551945	-0.590912	-1.10287	-1.19534	-0.915888	0.232081	-0.559603	-0.734405	0.881367	-1.05026	-1.5985	-2.66248	-2.21214	0.758039	-0.61802	-0.805819	-0.776327	-0.114493	-0.222794	-0.298662	-0.463536	0.214325	0.456487	-0.908791	-0.648949	-0.73376	-0.91466	-0.324797	-0.334349	0.367849	0.488207	-0.70463	-0.358564	-0.326665	-1.09741	0.633392	-0.250939
male	9.318	Y/Nw	0.675209	0.774769	-1.75109	-1.04401	-1.52431	-1.20956	-1.6466	-1.44332	-1.04669	-0.657242	-0.638145	-1.062	-1.00393	-0.813763	-0.77651	-0.731075	-0.73158	0.177446	-1.04616	-0.862264	-1.96005	-1.24835	0.528763	-0.888351	-0.853609	-1.7893	0.0996664	0.0337905	-0.738935	-0.763941	-0.800881	0.0845933	-0.699293	-0.786061	-0.626468	-0.797312	-0.700176	-0.563583	0.571558	0.500606	-0.914079	-0.398468	-0.276299	-1.10519	0.384516	-0.554955
male	9.318	Y/Nw	0.915648	0.255421	-0.624637	0.0837188	1.22744	0.370675	1.28966	-0.125429	1.18838	0.491708	1.22265	1.23401	1.31871	0.916377	0.152839	0.758964	1.02697	2.01206	0.712451	0.140186	-1.05374	-0.326597	1.24	1.33072	0.861548	0.342992	-0.801635	-0.616581	1.09717	1.68185	0.134273	1.8949	1.02192	0.702617	0.878909	1.39851	0.878785	1.09875	0.943949	0.856727	1.38138	0.618029	0.558624	-0.314644	1.65857	1.26914
male	9.337	Y/Nw	1.75732	1.90513	-0.906901	-1.81843	-0.74212	-0.970834	-0.798659	-1.04634	-0.0758863	-0.249073	0.0832874	0.0939884	-0.0530746	-0.364812	-0.397674	0.133749	0.178665	1.0865	-0.0620054	-0.327753	-1.23055	-2.20238	0.446523	0.692598	-0.450732	-0.313546	-1.284	-1.27158	0.0832695	0.116186	-0.402874	0.0193411	-0.507265	-0.194176	-0.23027	0.37149	-0.186823	-0.19337	0.745665	0.931387	0.404262	0.476429	0.421687	-0.609136	1.23984	1.26914
male	9.34	M/Ow	0.306775	0.356989	0.511808	-1.31237	0.690794	-0.720148	0.449816	-1.20461	-0.30752	-1.12046	-0.269055	-0.307049	-0.413463	-0.464826	-1.15191	0.129197	-0.594577	0.774748	-0.191589	0.0839435	0.639455	-0.0387689	0.720882	-0.138332	-0.610128	0.157642	-0.392179	-0.33918	0.139782	-0.213735	-1.14573	1.10466	-0.32483	-0.56126	-0.697267	-0.11191	-0.527333	-0.463451	-0.306007	-2.58984	-0.21236	0.608609	1.07606	-0.661601	0.698358	0.509103
male	9.351	Y/Nw	0.882028	1.11266	-0.140167	-0.72654	-0.862416	-0.724097	-1.0664	-0.578216	-0.975749	0.0382753	-0.606577	-0.991392	-1.02053	-0.644538	-0.0673038	-0.452912	-0.382315	-0.644219	-0.415872	-0.460485	-0.149155	-0.208824	0.499888	-0.513421	-0.720993	0.437543	-0.015603	0.192026	0.304041	0.170571	-0.0311864	-0.198536	-0.664532	-0.44729	-0.408158	-0.762953	-0.989529	-0.892623	0.0295998	-1.03993	-0.694408	-0.106435	-0.244725	-0.710536	0.179612	-0.250939
male	9.362	M/Lw	0.693535	0.877823	-0.0784334	-0.498222	-0.241126	-0.350035	-0.334134	-0.543315	-0.674279	0.831275	-0.630151	-1.24217	-1.34407	-0.594893	0.659229	-0.86025	-0.729442	-0.0159174	-1.00288	-0.622932	-0.323413	0.10977	0.218122	-0.745612	-0.673742	1.2634	-0.00123526	-0.0262625	-0.568872	-0.271777	0.638785	-0.487227	-0.359295	-1.1096	-0.97174	-0.956118	-0.718682	-0.896465	0.517395	-1.24544	-0.501151	-0.511797	-0.565053	-0.814478	0.3055	0.0530779
male	9.364	M/Nw	-0.330765	-0.254766	-0.415202	-1.93801	-0.557667	-0.565111	-0.9718	-0.712662	-0.490528	-0.159312	-0.636003	-0.35206	-0.479816	-0.747985	-0.209412	-0.969438	-0.872758	1.29164	-0.80518	-1.0564	0.258448	-0.102708	0.0947442	-0.178932	-0.747401	-0.288777	-0.612571	-0.60035	-0.549297	-0.528431	-0.264851	0.708106	-0.55321	-0.711583	-0.755038	-0.389725	-0.694271	-0.940395	-1.37395	-3.72854	-0.368935	-0.781591	-0.411535	-0.72807	0.457902	0.357094
male	9.375	Y/Nw	-0.511228	-0.100442	-0.648306	-0.0734092	0.0442186	-0.38958	0.343704	0.0174425	0.278847	0.376874	-0.0519206	-0.782775	-0.870267	-0.15353	0.260294	-0.334953	-0.0973978	0.359379	-0.678332	-0.296203	-0.273366	-0.368105	0.0490015	0.584661	-0.138747	0.339823	0.475822	0.49078	-0.556539	-0.291798	0.244804	-0.212997	0.042785	-0.154235	-0.172932	-0.0978189	-0.0143159	0.155793	-0.732452	0.624273	0.728256	-0.210422	-0.178238	-0.529661	1.1156	1.42115
male	9.378	Y/Nw	0.61183	0.81024	1.62474	0.034418	0.734111	0.717238	0.584015	0.929493	-0.266887	1.24727	-0.531172	-0.500884	-0.52568	-0.451188	1.04484	-0.782361	-0.648286	-0.224085	-0.284759	-0.652777	1.13044	0.714697	-0.0281374	-0.189138	-0.346983	-1.07635	0.352057	0.288286	-0.0522618	0.0494187	1.094	0.540748	-0.424567	-0.550821	-0.491055	-0.382829	-0.622319	-0.699728	0.906083	-1.43392	-0.124645	0.453277	-0.121291	-0.788291	0.542707	0.205086
male	9.384	Y/Nw	0.172855	0.0701687	-2.46995	-0.984222	-2.07622	-1.13829	-2.12339	-1.10681	-0.342598	-1.11696	-0.131679	-0.904918	-0.98945	-0.378482	-1.23389	-0.456659	-0.487838	0.364135	-1.09785	-0.30806	-3.1052	-1.28108	0.777728	-0.203298	-0.244392	-1.24434	-2.00059	-1.94854	-0.350937	-0.110581	-1.2522	0.319058	-0.46029	-0.733372	-0.778326	-0.563576	-0.706027	-0.642763	1.51693	0.691121	-0.190616	0.18676	-0.316394	-0.797294	0.652074	0.0530779
male	9.389	Y/Nw	0.219946	0.10861	-0.601077	-1.40266	-1.06446	-1.6634	-1.28309	-1.45668	-0.854555	-0.169295	-0.656359	-0.91999	-0.972962	-0.666327	-0.280482	-0.883791	-1.01382	-0.520183	-1.37944	-1.7816	-1.51354	-2.10242	0.760867	-0.716997	-0.596933	0.141416	0.0338603	0.0472294	-0.766735	-0.78504	-0.256125	0.160987	-0.621131	-0.852098	-0.944788	-0.653078	-1.00147	-0.905012	1.951	1.56722	-0.833894	-0.58369	0.29109	-0.740199	-0.137261	-0.706964
male	9.403	Y/Nw	1.11936	1.76994	-0.61788	-1.43323	-0.534476	-1.0326	-0.516711	-0.721669	-0.741238	-0.247922	-0.320511	-0.608076	-0.599057	-0.714191	-0.409732	-0.0151976	-0.137319	0.600774	-0.738932	-1.25842	-0.150539	-1.6759	0.451671	-0.405306	-0.664016	0.356103	-0.319999	-0.306712	-0.25629	-0.544025	-0.385399	0.0854464	-0.945356	-0.356874	-0.442341	-0.293977	-0.782609	-0.789196	-0.927664	0.60784	-0.49818	-0.133164	0.242204	-0.698115	0.293066	-0.0989305
male	9.416	M/Ow	2.27319	2.83321	1.51731	0.86342	2.60907	2.42236	1.95878	1.56679	2.11075	0.126814	2.50762	2.18902	2.07483	2.64102	-0.0684985	2.46526	2.53878	2.30913	2.74013	2.34455	1.02272	0.440915	0.70435	2.36191	2.5065	-1.72072	-1.9846	-1.93387	2.45122	2.68355	-0.102872	2.28434	2.31287	1.77462	1.55887	2.29652	2.62224	2.55441	0.914992	0.829036	2.44575	2.79002	3.17944	0.853259	1.0399	0.965128
male	9.419	Y/Nw	0.534031	0.451979	0.336134	-0.55377	-0.0242321	-0.720445	0.0281519	-0.813762	-0.739439	0.690928	-0.363898	-1.0162	-0.987514	-0.520255	0.599547	0.117176	0.161889	-0.46325	0.361679	-0.13562	0.268847	-0.756575	-0.410752	-0.543846	-0.513158	0.498765	0.921009	0.970793	0.216036	0.225927	0.629852	-0.143241	-0.415318	-0.339396	-0.321827	-0.555353	-0.327282	-0.555605	0.114449	0.463841	-0.54945	0.378706	0.973529	-0.323402	-0.206077	-0.250939
male	9.419	Y/Nw	-0.397046	-0.420306	-1.00281	-0.531014	-1.08933	-0.84952	-0.958023	-0.830924	-0.793289	-0.228298	-0.543417	-1.24892	-1.25025	-0.738532	-0.358973	-0.643147	-0.674507	-0.349995	-0.476695	-0.62798	-0.326618	-0.502355	0.594064	-0.664422	-0.872524	0.384949	-0.0344574	-0.0595532	-0.462218	-0.723329	-0.404525	-0.420463	-0.501024	-0.915682	-0.88511	-1.05914	-0.957901	-0.825228	-1.33382	-0.0245895	-0.544232	-0.879003	-0.674877	-0.88699	0.523367	0.205086
male	9.422	M/Ow	1.28607	1.17223	-0.344717	-0.619133	0.113829	-0.744607	-0.204795	-0.896625	0.295102	-0.728782	0.587571	-0.134787	-0.126296	0.608726	-0.780245	0.701165	0.785178	0.345918	0.753335	0.596325	0.578225	-0.030412	0.666872	0.0932166	0.575139	-0.350949	-0.581467	-0.645596	0.718442	0.872292	-0.790116	1.04131	0.296924	0.535478	0.761185	-0.00977615	0.509006	0.542632	-1.89973	-1.19663	0.14661	0.789114	0.990034	-0.00174819	-0.0453098	-0.402947
male	9.425	Y/Nw	-0.337156	0.378855	-0.578039	-1.30991	-0.691874	-0.740553	-0.662216	-1.34843	0.281812	0.178038	-0.079329	0.216794	0.102056	-0.162606	0.00148747	0.23177	0.417126	0.487142	0.474707	-0.80638	-0.966009	-2.406	1.3262	0.609258	-0.294387	0.100967	-0.351032	-0.294667	0.0887537	-0.0640844	0.0204297	1.29425	0.0367708	0.00715736	0.133923	0.325492	0.10344	0.279465	0.854482	2.39455	0.522851	0.23274	1.25959	-0.706417	1.50391	1.42115
male	9.43	Y/Nw	1.00017	1.53926	-0.341338	-0.247101	0.202351	-0.188856	-0.298076	-0.819394	-0.636757	1.03462	-0.377027	-0.601596	-0.69242	-0.131374	0.861226	-0.427624	-0.324341	0.492626	-0.864932	-0.277424	-0.721779	0.4142	0.51369	-0.280115	0.087436	-1.12652	-2.16575	-2.19525	-0.320279	-0.121337	0.909484	1.07776	-0.504433	-1.6725	-1.52479	-0.508047	-0.391062	-0.361066	0.820463	-1.37475	-0.373568	0.647434	0.511902	-0.595248	-0.111738	-0.706964
male	9.43	Y/Nw	0.153756	0.0518654	-0.828519	-1.88665	-1.2946	-1.36357	-1.7228	-1.33113	-0.7256	-1.2806	-0.690419	-0.436005	-0.493948	-1.04905	-1.37735	-0.741999	-0.742204	0.211041	-1.22332	-2.36532	-1.50688	-2.60361	0.692011	-0.0372538	-0.926191	-3.00816	-0.61821	-0.603967	-0.508336	-0.744781	-1.38973	0.740155	-0.925524	-0.911697	-0.843498	-0.23184	-0.932851	-0.870371	1.47998	1.63652	-0.315075	-0.543551	-0.333569	-0.99776	0.982085	0.661111
male	9.433	O/Hw	-1.40567	-1.49567	-0.0463873	0.167257	-0.71266	-0.6385	-0.536154	-0.211489	1.00783	-0.676175	0.313371	1.44394	1.41808	1.02904	-0.474932	-0.473845	-0.575663	-1.36709	-0.288236	-0.378575	0.518706	0.580737	-0.69831	0.50672	1.2591	-0.128815	-0.327305	-0.287295	-0.375989	-0.399844	-0.480777	-0.718726	0.823734	0.972979	1.00819	0.491201	0.310403	0.0251952	-1.17589	-0.881808	0.360493	-1.5676	-1.17654	0.921822	-1.07777	-0.858972
male	9.438	Y/Nw	0.199407	0.499642	0.320317	-0.634306	-0.094943	-1.44867	-0.201991	-1.66517	-1.30619	0.411032	-1.00469	-1.36066	-1.32246	-1.24678	0.306357	-1.89859	-1.75155	-1.11878	-1.59	-1.57436	-0.104306	-0.749039	0.441891	-0.918759	-1.3479	0.56994	0.782033	0.833557	-0.628706	-0.876742	0.331136	-0.240496	-1.0256	-1.30206	-1.38471	-1.26498	-1.71994	-1.69363	0.861516	0.284095	-1.00404	-0.346076	-1.1386	-0.919555	0.0403804	-0.0989305
male	9.438	Y/Nw	-0.0111802	0.105632	0.0056725	0.543907	-0.0231896	0.169403	-0.656871	0.134022	-0.464422	0.24762	-0.320511	-0.832865	-0.797973	-0.37939	0.144139	0.115368	0.1931	-0.407126	-0.150783	0.22689	0.321242	0.481143	0.0191328	-0.672609	-0.404775	0.420185	-0.242214	-0.26774	0.0169838	0.085332	0.13434	0.047172	-0.650596	-0.482364	-0.565572	-0.966441	-0.0891436	0.0110462	-0.659105	0.0941892	-0.377183	0.0380236	0.242204	-0.63755	0.293066	-0.0989305
male	9.438	Y/Nw	0.587629	0.990021	0.0710061	-1.21668	0.236259	-1.24706	-0.549233	-1.45196	-0.411294	-0.197575	-0.246378	-0.437002	-0.385329	-0.846825	-0.401436	-0.257012	-0.395311	0.141762	0.353642	0.188388	0.475389	-1.60445	0.998043	0.0556962	-0.963009	1.00268	-0.277137	-0.218556	0.213432	0.170333	-0.351687	1.44307	-0.742065	-0.666142	-0.694636	0.050899	0.226851	-0.232718	-0.84953	0.898243	-0.107224	0.818278	0.481976	-0.937409	1.52214	1.11714
male	9.452	Y/Nw	0.610618	0.74988	-0.0834064	0.712174	-0.348553	0.391997	-0.656871	0.179059	-0.402908	-1.18945	-0.585732	-0.945259	-0.842176	-0.546791	-1.14823	-0.765947	-0.864238	-0.617106	-0.0438464	-0.356625	-0.10765	0.359047	0.148894	-0.466057	-0.664016	0.484266	0.185599	0.160958	-0.187971	-0.578989	-1.16501	-0.0293768	-0.465007	-0.751273	-0.900057	-0.585801	-0.643916	-0.789196	0.0570525	0.693448	-0.399183	0.209212	0.327963	-0.758679	0.456535	0.205086
male	9.455	M/Lw	0.301987	0.399694	1.6845	1.25009	0.816736	0.0904928	1.0528	0.258854	-1.16124	0.340919	-1.15504	-1.26441	-1.23472	-0.9899	0.293847	-0.79565	-0.892922	-2.01062	-1.05579	-0.937881	0.780034	0.754135	0.0469173	-0.986071	-1.08907	1.16828	1.15332	1.2078	-0.771681	-1.06754	0.295919	-0.865965	-0.867024	-1.05639	-0.919479	-1.18211	-1.16472	-1.10304	1.75755	0.957084	-1.05627	-0.850589	-0.904497	-1.00925	-0.0180172	-0.554955
male	9.458	M/Ow	-0.132626	-0.0749927	0.0933689	0.725686	0.0323863	0.21302	0.251428	0.330152	-0.224327	0.0667239	-0.261453	-0.865355	-0.867842	-0.29019	0.102281	-0.186818	-0.11422	-0.620109	-0.0986855	-0.0442859	0.348214	0.774054	-0.215261	-0.253011	0.124253	-1.56008	-0.270137	-0.221141	-0.0227995	0.0461211	0.0881642	-0.438773	-0.232921	-0.0465956	-0.168296	-0.667289	0.0760808	-0.32402	-0.539141	-0.152007	-0.0957618	-0.155574	0.122882	-0.430642	-0.0675161	-0.250939
male	9.458	M/Lw	-0.116204	0.107875	0.714209	0.209833	0.89082	0.646398	0.532344	0.692649	-1.10246	0.741023	-0.638923	-0.41292	-0.517823	-1.2122	0.678916	-0.685481	-0.617989	0.534095	-0.970528	-0.591715	0.125254	0.73571	0.385556	-0.268118	-1.27785	0.961666	0.753002	0.652565	-0.893706	-0.742805	0.652872	-0.207262	-0.92486	-0.875889	-0.898978	-0.320113	-0.870403	-0.738993	1.17405	-1.12114	-0.732009	-0.113256	-0.0808844	-0.834469	0.453234	0.357094
male	9.46	Y/Nw	0.334191	1.04059	0.104535	-0.081629	0.366239	0.13853	0.200693	-0.034161	-0.765592	0.104471	-0.509573	-0.714605	-0.701617	-0.901254	-0.049895	-0.571037	-0.803847	0.44687	-0.667385	-0.764015	0.174963	-0.359772	0.492519	-0.37429	-1.00339	0.757476	0.202407	0.1778	-0.589667	-0.856569	-0.0545148	0.0543158	-0.698112	-0.751285	-0.759234	-0.613892	-0.586318	-0.66431	-0.155083	0.590017	-0.537876	0.0803598	0.0258062	-0.899341	0.660021	0.357094
male	9.466	Y/Nw	-0.180762	-0.162805	-0.0388669	-0.507763	-0.441514	-0.498379	0.0439307	-0.181232	-1.03856	-0.297476	-0.850952	-1.43979	-1.42787	-1.25502	-0.409732	-0.733306	-0.996405	-0.281139	-0.0438464	-0.197484	0.235464	-0.0479421	0.646314	-0.78196	-1.2936	-2.20716	0.885657	0.784517	-0.768678	-0.718846	-0.385399	-0.48867	-0.847103	-1.02018	-1.09371	-1.15676	-0.921302	-0.893575	-0.569585	-0.933112	-0.795173	-0.304352	0.327963	-0.970655	0.456535	0.205086
male	9.468	M/Ow	1.02804	0.986485	-0.280201	-0.569342	-0.275899	-0.742948	-0.22413	-0.531494	0.325015	-0.905974	0.771974	0.157608	0.0433343	0.59471	-0.964388	0.696707	0.715301	-0.157415	0.608616	0.342539	0.285349	-0.493609	0.71601	0.44224	0.492527	-0.838134	-1.35326	-1.30269	1.07427	1.06185	-0.981194	0.880848	0.488491	0.551132	0.926935	0.45368	0.3381	0.649907	-1.15876	-0.120985	0.346366	0.967295	1.00175	-0.120369	0.412364	0.0530779
male	9.477	Y/Nw	0.794524	0.87664	-0.348853	-0.552669	-0.154223	-0.405283	-0.179776	-0.767675	-0.285516	-0.0973029	0.0303884	-0.726046	-0.634122	-0.0754459	-0.284816	-0.205539	-0.131151	0.318621	-0.0142528	0.423959	-0.654557	-0.856924	1.06491	0.0462293	-0.161441	-0.710238	-0.193495	-0.298263	-0.0333109	0.0332245	-0.319048	0.48289	-0.0313353	0.325402	0.118865	-0.174757	0.119593	0.256546	0.665054	0.677162	0.0555735	-0.529551	0.462295	-0.560258	0.660021	0.357094
male	9.49	M/Lw	0.303124	0.35825	0.193074	0.648983	0.357964	0.220254	0.884011	0.529349	-0.729988	1.58666	-1.00839	-1.1898	-1.29258	-1.15986	1.31217	-1.41134	-1.31738	-0.296377	-1.76763	-1.31031	0.534817	0.603594	0.0904483	-0.582691	-1.27644	2.19224	0.957176	0.934129	-0.83065	-0.891231	1.29074	-0.807753	-0.574668	-1.06121	-0.918658	-1.02554	-1.25721	-1.26746	-0.728226	0.0504531	-0.410709	-1.37322	-0.813786	-1.10772	1.07162	0.965128
male	9.496	Y/Nw	0.918793	0.55211	-1.97036	-0.794122	-2.58263	-0.317957	-3.29515	-0.674191	-0.178558	-0.620997	-0.298143	-0.475099	-0.58987	-0.647848	-0.825134	-0.573639	-0.537403	0.0644414	-1.19953	-0.841476	-1.22949	-0.591002	1.47882	0.176272	-0.653772	-0.488878	-1.09644	-1.16534	-0.12917	-0.178638	-0.819297	0.809778	-0.461669	-0.766635	-0.717914	-0.193314	-1.23352	-0.800567	-1.394	-0.373563	0.143549	-0.697775	-0.208675	-0.963267	1.4344	1.11714
male	9.512	M/Ow	0.924919	0.821172	-0.238382	-1.43332	-0.943335	-2.37202	-1.33579	-2.28323	-0.256692	-0.720316	-0.180221	-0.314001	-0.237766	-0.257893	-0.633514	-0.138436	-0.249278	-1.43189	0.110644	0.50234	0.306537	-0.818891	-0.604052	-0.338239	-0.0700753	-0.636433	0.35134	0.362996	-0.311874	-0.377598	-0.636476	-0.188451	-0.336432	0.219304	0.0477083	-0.0418101	-0.0453339	-0.204481	-1.11893	-1.19501	-0.42476	0.446057	0.954219	-0.139568	-0.514817	-0.706964
male	9.515	Y/Nw	1.09724	1.45686	-1.13862	-0.312232	-0.840704	-0.150032	-0.596947	-0.270143	0.147241	-0.122353	0.280561	-0.480839	-0.552932	0.0735602	-0.113732	0.412865	0.620353	0.486541	-0.180568	0.692779	-1.73971	-0.0284221	0.0706731	0.148351	0.0843885	-0.803854	-0.364281	-0.0146302	0.477808	0.827752	-0.100461	0.0399435	-0.0861149	0.541897	0.578501	-0.113794	-0.0375106	-0.00545215	1.34268	-0.576255	0.30096	0.419824	0.205384	-0.0834699	0.368137	0.509103
male	9.521	Y/Nw	-0.700028	-0.6867	-0.303843	0.37164	0.641358	0.685046	0.465503	0.141571	-0.442298	-2.28064	-0.283538	-0.790978	-0.774179	-0.403401	-2.53915	-1.23397	-1.16808	1.09555	-0.282751	-0.0859622	-0.617794	0.119018	1.92884	0.0305523	-0.565347	-0.66435	-1.55261	-1.62537	-0.71214	-0.626012	-2.48299	1.34597	-0.114114	-0.657967	-0.526789	-0.185061	-0.655259	-0.353286	0.678785	0.50533	-0.233983	0.390125	0.913416	-1.22846	1.50585	0.357094
male	9.526	Y/Nw	0.495726	0.147102	-1.64511	-1.19685	-1.11476	-1.24527	-1.24348	-1.19706	-0.518906	0.3791	-0.171888	-0.806524	-0.915734	-0.853326	0.0866938	-0.388905	-1.25701	0.566449	-0.580183	-0.332401	-2.0609	-1.23142	1.15595	-0.179155	-0.982573	0.638221	-1.62511	-1.69627	-0.770687	-0.60919	0.0930396	0.55647	-0.457808	-0.706482	-0.734559	-0.605874	-0.480103	-0.339686	0.995069	0.153956	-0.139718	-0.569879	-1.29136	-1.06638	1.6484	1.11714
male	9.529	Y/Nw	0.951359	0.95061	1.16103	1.60595	1.68115	1.41143	1.63608	1.23925	-0.220762	0.258618	-0.0813712	-0.00104999	-0.102951	-0.584343	0.240314	-0.0565577	-0.107372	0.154781	0.191307	0.24187	1.02032	1.32919	0.0177102	0.297965	-0.492083	-0.0612581	-0.538389	-0.417648	0.103029	0.175426	0.226834	1.01947	-0.627971	-0.33504	-0.350482	0.219082	-0.468776	-0.404691	0.203912	0.471662	0.0575005	0.469406	0.260495	-0.202321	0.377136	0.813119
male	9.532	M/Lw	-1.69339	-1.69972	-0.0990119	0.702686	0.696944	0.968799	0.454506	0.727825	-0.888302	0.531384	-0.870495	-0.941862	-0.930982	-1.1699	0.208271	-1.3879	-1.22074	0.937814	-1.72701	-0.969495	-0.280239	0.656118	0.698186	-0.431379	-1.24658	1.76754	1.0238	1.08399	-1.09203	-1.01486	0.23972	0.0163798	-0.682379	-1.23603	-1.25403	-0.665554	-1.57608	-1.59001	0.385919	0.0492608	-0.570878	-1.26236	-0.866469	-1.26531	1.16142	0.661111
male	9.542	M/Lw	-0.147073	-0.294465	0.363423	-0.26355	-0.171116	-0.194875	0.237208	-0.884102	-0.397004	1.77243	-0.538383	-1.01095	-1.03259	-0.268856	1.67862	-0.455746	-0.606734	-0.455605	0.0474441	-0.0513032	0.259585	0.416735	-0.214844	-0.281146	-0.222535	0.922	1.37361	1.31433	0.114693	-0.178988	1.63868	-0.241607	-0.544269	-0.361566	-0.158732	-0.696604	-0.0651283	-0.19832	0.188628	-1.41355	-0.10154	-0.626622	-0.105551	-0.445655	0.0548827	0.0530779
male	9.551	Y/Nw	0.117165	0.0804129	0.77885	0.72365	0.621376	0.854412	0.0712825	0.0703155	-0.794574	-1.01596	-0.50647	-0.805503	-0.746622	-0.776652	-1.20128	-0.801615	-0.768176	-0.132657	-0.159018	-0.263295	0.670568	0.51364	1.099	-0.39877	-0.868826	-0.771096	-0.421297	-0.447192	-0.498859	-0.483688	-1.18346	0.979953	-0.496461	-1.01158	-0.880941	-0.51784	-0.816618	-0.90496	0.165779	0.391621	-0.507073	0.059996	0.0927011	-1.11258	1.03688	0.205086
male	9.559	M/Ow	3.24354	3.55725	1.07407	0.513387	2.05068	1.2801	1.58917	1.09308	1.78884	-2.43747	1.65493	1.18394	1.4628	2.39253	-2.40494	1.01433	1.13468	1.49642	2.01965	2.42273	0.167255	-0.58309	0.692461	2.48856	2.70862	-0.074791	-0.71289	-0.586938	0.347409	0.321739	-2.38825	1.93233	1.66604	0.65197	0.498246	1.86036	1.43638	1.84731	1.80966	2.27065	2.15469	2.11542	2.31981	0.697165	0.388554	0.357094
male	9.559	Y/Nw	0.101874	-0.162805	-1.95406	-1.39117	-1.37113	-1.65587	-1.31095	-1.84758	-0.679723	0.396283	-0.850952	-1.15881	-1.1737	-1.29365	0.282606	-0.83123	-0.930322	0.432791	-1.75483	-0.94014	-2.46656	-1.5538	0.94909	-0.344555	-1.38002	-0.284714	0.302275	0.277875	-1.07611	-0.858703	0.307586	0.276818	-0.737932	-1.05603	-0.970474	-0.750745	-1.09467	-1.13713	1.22081	0.436623	-0.355184	-1.33148	-1.21569	-0.940373	1.02868	1.26914
male	9.559	Y/Nw	-0.447049	-0.404059	-2.25355	-0.675499	-1.94444	-0.673045	-2.31715	-0.902584	-1.06393	-0.887448	-0.635029	-1.13974	-1.17346	-0.901955	-1.04411	-0.793177	-0.86414	0.365566	-1.37713	-1.52602	-2.18123	-0.814201	0.469407	-1.03704	-0.729852	-1.63915	-0.168681	-0.111879	-0.191298	-0.129757	-1.0505	0.254394	-0.935632	-0.742995	-0.825333	-1.46051	-0.548687	-0.74165	0.0233079	0.33733	-1.0371	-0.20934	-0.35798	-1.11958	0.130933	-1.01098
male	9.567	M/Nw	-0.155941	-0.187397	1.12874	0.447193	0.751452	1.28734	0.882643	1.4114	-0.539203	1.19605	-0.165943	-0.247996	-0.366578	-0.608564	0.965046	-0.693427	-0.658661	0.341539	0.0480751	-0.384251	1.69023	0.732046	0.888485	-0.0188233	-0.72239	1.12279	0.566861	0.865475	-0.214756	-0.261556	0.931134	1.26425	-0.537214	-0.599996	-0.610668	-0.0037817	-0.685949	-0.838531	-1.25923	-0.630391	-0.251813	0.717344	0.219122	-0.760203	0.855372	0.509103
male	9.57	M/Lw	-0.24621	-0.0818235	-1.10701	-0.410888	-0.992351	-0.64228	-1.1236	-0.481062	-1.19322	1.56612	-1.04065	-1.22028	-1.32255	-1.3905	1.43855	-1.25769	-1.38718	-0.086136	-1.42192	-1.4586	-0.633065	0.189883	-0.474917	-0.982018	-1.49755	2.27997	1.39133	1.33207	-0.886457	-0.804437	1.49733	-0.489389	-0.944784	-1.24429	-1.15954	-1.36809	-2.10718	-1.81682	-0.903616	-1.23622	-0.945388	-2.00468	-1.81261	-0.89078	0.136952	0.205086
male	9.575	Y/Nw	2.08808	1.87682	-1.4246	-1.15581	-1.28594	-0.973828	-1.21727	-1.04658	-0.767707	-0.529766	-0.650563	-1.00773	-0.959936	-0.666774	-0.482917	-0.729637	-0.695315	0.418957	-1.07833	-1.06856	-0.606903	-0.672577	-0.0925638	-0.473712	-0.735083	0.203731	-0.613952	-0.604126	-0.928981	-0.750748	-0.485837	-0.244464	-0.939205	-0.740587	-0.69978	-0.626917	-1.10251	-0.879385	-1.59655	-0.938036	-0.588278	-0.924769	-0.337592	-0.483279	-0.185591	-0.0989305
male	9.603	M/Nw	0.450412	0.490536	-0.470023	-2.05194	-0.234861	-1.50334	-0.264086	-1.55994	-0.859976	0.376874	-0.582737	-0.884002	-1.00297	-0.694744	0.260294	-0.367618	-0.461114	0.82166	0.0707497	-0.349287	0.370427	-0.61247	0.438561	-0.606894	-0.694656	0.0191881	0.6315	0.68578	-0.317256	-0.291798	0.244804	-0.251298	-0.678247	-0.835949	-0.824756	-0.84694	-0.708271	-0.784285	-1.71786	-2.88815	-0.493577	0.560467	0.0792199	-0.756938	0.379473	0.0530779
male	9.608	Y/Nw	0.646302	0.749599	1.8718	0.195479	0.981826	0.437248	1.35007	0.491012	-0.822145	0.306774	-0.328644	-1.11025	-1.21437	-0.902077	-0.0174242	-0.220152	-0.144535	-0.702668	-0.0732399	-0.0642922	1.35947	-0.123343	1.00059	-0.636677	-0.767456	-0.429844	-0.184996	-0.0864024	-0.16439	-0.102434	-0.0291233	0.241779	-0.836006	-0.434174	-0.559858	-1.04234	-1.05699	-0.77353	0.924596	0.656631	-0.312995	0.76919	1.34899	-0.946386	1.03595	0.509103
male	9.638	M/Ow	2.76818	2.69281	-0.130154	0.502257	0.942829	1.0956	0.629057	0.834127	2.17829	-0.0689373	2.62848	2.36955	2.25144	2.00217	-0.176207	2.41921	2.79081	1.55121	1.82746	1.76517	-0.545534	0.149615	0.937419	2.44407	2.3128	-1.25424	-2.16793	-2.11915	2.46401	2.80056	-0.15743	1.51716	2.23074	1.78144	1.72789	2.50536	1.64977	2.14047	0.877058	0.706786	2.28011	1.89442	3.30862	0.970024	0.813343	0.813119
male	9.647	Y/Nw	0.516406	0.826816	1.02145	-1.38074	0.694544	-1.02937	0.929416	-0.603496	0.925586	1.12301	0.528045	0.431107	0.301131	0.197853	0.946277	0.213989	0.193147	0.0741508	0.171321	-1.00301	0.712988	-2.14654	-0.0612133	0.906304	0.0750376	1.61464	-0.584377	-0.335081	0.607276	0.830439	0.907778	0.932499	0.80003	0.00772233	0.0216688	0.73489	0.793049	0.966916	0.564841	1.70465	1.1444	1.71442	1.31724	-0.244723	1.43141	1.87718
male	9.649	M/Ow	0.576313	0.512179	-1.166	-0.220464	-0.568103	0.226964	-0.701356	0.757396	0.281553	-0.460361	0.23015	-0.174443	-0.118585	-0.103719	-0.580557	0.39538	0.198384	1.02268	0.768725	-0.0160629	0.215718	-0.733131	1.42663	0.233694	0.102378	-2.00797	-0.863035	-0.972448	0.660341	0.445323	-0.605	0.76054	0.257834	-0.0407497	-0.173433	0.0682475	0.371093	0.511828	-2.79379	1.09283	0.358123	1.30389	1.15722	-0.579023	1.03051	0.509103
male	9.649	Y/Nw	2.20341	1.88684	-1.26089	-0.709253	-0.928085	-1.26462	-0.605303	-1.80245	1.58034	-1.79111	1.33182	0.534471	0.702258	1.3432	-1.6963	1.82009	1.75777	-0.13219	0.335905	1.05554	-1.99773	-1.21121	0.566213	1.42043	1.15903	-0.361393	-0.208844	0.0297548	1.32494	1.35755	-1.7013	2.53874	1.14532	1.18941	1.48731	1.01869	1.84536	1.24391	1.63547	1.10373	1.60292	1.80488	1.42591	0.547074	0.795302	1.26914
male	9.658	M/Nw	2.23698	2.1754	0.760771	0.148939	1.07902	0.193718	1.12634	0.096912	0.251492	0.654079	-0.0109371	0.0110321	0.120567	-0.247495	0.609183	-0.318126	-0.436722	0.294003	0.660974	0.557154	0.916341	0.223283	0.107901	0.334501	-0.189311	0.478779	0.605676	0.73096	0.133282	0.306199	0.645259	0.871452	0.210759	-0.326133	-0.358569	0.0190309	0.203393	0.236533	-0.383544	-0.167196	0.20458	1.30958	1.42669	-0.171933	0.397232	0.661111
male	9.666	M/Ow	1.97582	2.16279	-1.47268	0.532214	0.0215483	1.21385	-0.561105	0.575303	2.92343	1.37241	3.92251	2.63387	2.57836	3.23182	1.39599	4.10767	4.01963	1.98566	2.98075	3.34698	-1.87365	-0.156937	0.613153	2.88879	3.19401	2.54412	-0.489973	-0.373119	4.78697	5.09885	1.37388	3.45911	3.74737	3.10841	3.12779	3.3119	4.25875	4.30729	0.950802	1.41257	2.73884	2.87601	2.67832	2.68558	0.122411	0.661111
male	9.668	Y/Nw	0.388989	0.777964	-1.01387	-0.836304	-0.714328	-0.205692	-0.507661	-0.487764	-0.469612	0.266017	1.51697	-0.37754	-0.0800645	-0.513186	0.0151866	-0.741999	-0.742204	0.953779	-0.22206	-0.764887	-1.37302	-1.75679	0.647012	0.164993	-0.489531	-0.708132	-0.739594	-0.766147	-0.0818849	-0.199153	0.0521654	0.620698	-0.721088	-0.426781	-1.06328	0.20376	-0.680344	-0.689386	0.828051	1.99277	-0.10909	0.346928	0.112528	0.191523	0.897052	0.509103
male	9.671	Y/Nw	0.919487	0.50335	0.119453	0.232274	0.529835	0.204391	0.505963	0.351698	-0.740266	-0.319334	-0.50647	-0.961214	-0.989029	-0.789769	-0.448991	-0.0989113	0.24608	0.32937	-0.442245	-0.2705	-0.343048	-0.1884	0.148739	-0.183409	-0.846191	-0.662298	-0.452992	-0.478952	-0.130009	0.00545675	-0.471649	0.218362	-0.726294	-0.654862	-0.57488	-0.38859	-0.545824	-0.730108	0.956108	0.868355	-0.36514	0.699409	0.209182	-0.789701	0.748244	0.509103
male	9.679	M/Nw	0.454353	0.57927	-0.292833	0.311325	-0.678389	-0.513179	-0.468409	-0.53468	-0.885677	0.108789	-0.586787	-0.815495	-0.799777	-0.827067	0.10861	-0.560873	-0.431209	-1.16888	-0.276062	-0.271863	0.886544	0.167867	-0.0181079	-0.60432	-0.887705	0.301546	0.307411	0.319692	0.0886343	0.292333	0.100484	0.102895	-0.894443	-0.665538	-0.608772	-0.890684	-0.804743	-0.774558	-2.43898	0.279835	-0.717803	0.774973	0.970442	-0.477026	-0.0931002	-0.0989305
male	9.696	M/Ow	1.37322	1.34747	-0.0767605	0.742018	0.907881	0.879897	-0.489498	0.532806	2.91292	0.95059	3.29295	2.36006	2.22849	2.93044	0.88819	3.31097	3.39487	0.984288	2.95352	3.03004	-0.477093	0.130249	0.0630377	3.21148	2.69066	2.19526	0.356388	0.404434	2.85618	3.05885	0.924039	3.35731	2.87922	2.87889	3.03431	2.71544	3.21798	3.16565	0.841521	1.23545	3.1256	2.74365	2.78152	2.14084	0.6567	1.57316
male	9.712	Y/Nw	0.437005	0.378855	0.923463	-0.645152	0.679198	0.0567496	0.568265	-0.636749	-0.355439	0.700088	-0.358737	-0.209469	-0.235561	-0.840894	0.390486	-0.79985	-0.766389	0.442899	-0.651858	-1.19757	0.570229	-1.1626	0.984439	0.135655	-0.749567	0.202231	1.04203	0.937049	-0.37907	-0.285092	0.385457	0.891029	-0.561281	-0.823834	-0.700653	0.0447908	-0.590592	-0.563583	0.665866	1.13192	-0.0217917	0.142568	-0.0956065	-0.889853	1.24559	0.965128
male	9.726	M/Ow	1.63651	1.5041	0.176422	1.17626	1.36904	1.19421	0.84865	1.29852	1.79665	-0.217859	1.83615	0.816083	1.37396	1.32772	-0.222843	2.87702	2.70009	0.984634	2.1813	2.37259	-0.265496	0.982458	-0.0148481	1.79563	1.39472	-0.886435	-0.881747	-0.607228	2.5962	2.38854	-0.237602	1.52111	1.35457	2.04348	1.9682	1.42287	1.99981	1.80338	0.90874	0.326563	1.94203	2.19969	2.4852	0.863907	0.864708	1.42115
male	9.742	Y/Nw	1.46844	1.77216	-0.576241	0.220847	0.166828	-0.113061	-0.385608	-0.223301	-0.54949	0.00710181	-0.218284	-0.475761	-0.590521	-0.468828	-0.248381	-0.234132	-0.121924	0.369298	-0.681899	0.0249056	-0.354699	0.51364	0.629012	-0.411972	-0.56031	0.412623	0.29712	0.230362	-0.795796	-0.711639	-0.242222	0.688833	-0.365976	-0.524593	-0.460108	-0.821147	-0.741267	-0.602513	-0.417848	-0.631613	-0.363646	0.153002	0.185886	-1.05499	0.948071	0.0530779
male	9.748	M/Lw	0.469598	0.666922	-0.965581	-1.50525	-1.50317	-1.11681	-1.79947	-1.50925	-0.912799	1.7023	0.178149	-1.18	-1.21705	-0.785623	1.44517	-0.984944	-0.888088	0.0455871	-0.642937	-0.264062	-0.714982	-1.7162	-0.032896	-0.583786	-0.745931	0.374245	1.57252	1.4733	-0.390317	-0.366092	1.4712	0.0522681	-0.83741	-0.79616	-0.768313	-0.987959	-1.03351	-1.14425	-0.448385	0.546048	-0.55025	-0.888635	-0.857755	-0.352967	0.333045	0.0530779
male	9.748	Y/Nw	0.654701	0.941324	-0.959503	-1.36649	-1.24795	-1.53122	-0.997002	-1.26798	-0.0411927	0.160276	0.102122	-0.217551	-0.131169	-0.0687969	0.100818	0.0634884	0.172212	-0.259634	-0.326095	0.199616	-1.54756	-0.299129	0.1507	-0.0489521	-0.0975771	-0.0596539	0.179265	0.345304	0.355063	0.432127	0.0915961	0.293354	-0.293107	0.166627	0.159381	0.0297729	0.221217	0.0833939	1.30162	-2.15231	0.0188988	0.449926	0.315534	-0.307696	0.313147	0.205086
male	9.751	Y/Nw	1.47459	1.08963	-0.406855	-0.926458	0.414304	-0.113061	-0.0556315	-0.404364	0.916559	0.324788	0.876825	1.38178	1.23586	0.780655	0.303297	1.30162	1.10236	1.57855	0.555587	-0.430451	-0.755485	-1.53831	0.14257	1.44294	0.595956	1.64856	-0.484687	-0.586938	0.247193	0.355931	0.322521	1.59546	0.886686	0.634438	0.56711	1.35163	0.99558	0.996676	0.759134	1.34974	1.18656	0.943549	0.139293	0.238149	0.86814	1.26914
male	9.756	M/Lw	-0.279464	0.0146296	-0.190617	0.0229351	-0.930318	1.00314	-1.06986	0.646095	-0.716356	1.03761	-0.82838	-1.37963	-1.49034	-1.16649	0.845904	-0.64918	-0.514183	0.180458	-1.0583	-1.20455	-0.577303	0.611495	0.107021	-0.633039	-1.25797	1.22411	0.563266	0.617793	-0.368555	-0.239166	0.848213	0.226492	-0.675279	-1.01738	-0.896611	-1.12856	-0.91722	-1.30956	0.821842	-1.24021	-0.40586	-0.582138	-0.464424	-0.942628	0.905555	0.965128
male	9.759	M/Ow	2.48682	2.42464	-0.33631	-1.29421	1.43962	0.902376	0.717729	-0.207898	2.80272	-0.565321	2.86757	2.42272	2.28145	2.33348	-0.663475	2.76816	2.44862	3.76344	2.42501	1.56174	-0.616722	-1.75284	0.698267	3.05288	2.10959	-0.141129	-1.11988	-0.83522	2.04139	2.19242	-0.622038	3.46394	2.62102	2.7879	2.52245	2.88597	2.10225	1.65295	0.611291	1.05262	3.05084	2.44486	2.13888	1.2431	1.52457	2.18119
male	9.759	Y/Nw	-0.192527	-0.23133	-2.11835	-1.26813	-1.24165	-1.7423	-1.58107	-1.5665	-0.56169	0.973346	-0.163864	-0.206393	-0.217677	-0.560697	0.82124	0.113725	0.029234	0.500314	-0.0792585	0.44372	-2.14402	-1.38371	0.536018	0.0711873	-0.605525	0.285838	-0.197533	-0.261052	0.139472	0.211502	0.807087	0.501928	-0.516981	-0.247396	-0.367641	0.0677842	0.549026	0.242609	0.217398	0.329244	-0.313292	0.181781	0.214721	-0.378304	0.304106	0.205086
male	9.767	Y/Nw	0.343191	-0.00330942	-1.05844	-1.64268	-1.0029	-0.377666	-1.36373	-0.381451	-0.193356	-1.9963	-0.257752	-0.0523165	-0.174182	-0.8372	-2.25716	-1.26054	-1.11883	1.37787	-0.960431	-0.635013	-1.95272	-2.17292	0.986876	0.520882	-1.00967	-1.57419	-1.59827	-1.67138	-0.772996	-1.0499	-2.20715	1.02134	-0.596772	-1.21447	-1.27477	0.211322	-0.853866	-1.031	1.94843	1.22708	0.183715	1.14908	0.198421	-1.29542	2.39512	1.72517
male	9.767	Y/Nw	0.681846	0.264948	-0.423037	-0.0426188	-0.0434799	0.367118	-0.0641186	0.186936	0.460042	-0.273543	0.410284	0.081635	0.187965	-0.118423	-0.571849	0.0409899	0.0122391	0.750815	1.06293	0.715561	0.151478	-0.382731	0.918592	0.487598	-0.16965	-0.522242	-0.686042	-0.669711	0.316538	0.388536	-0.572457	-0.199656	0.356947	0.021512	-0.0389923	0.410679	0.547374	0.500412	-1.16643	0.717699	0.463906	1.30895	2.00291	-0.783875	1.55869	0.965128
male	9.77	Y/Nw	-0.615733	-0.584224	-1.77778	-2.33284	-1.83763	-2.60422	-1.72909	-2.27132	-1.09921	0.125196	-1.25966	-1.28503	-1.37558	-1.3582	0.128868	-1.64755	-1.49743	-0.109454	-1.6414	-2.79829	-0.557856	-2.66622	-0.327382	-0.907078	-1.39537	0.138703	0.968979	0.983422	-1.25265	-1.07842	0.164584	-0.75563	-1.28798	-1.38823	-1.26624	-1.00883	-1.98661	-1.99467	-2.40877	0.860196	-0.972318	-1.25122	-1.71571	-1.02872	0.118957	0.0530779
male	9.77	Y/Nw	-1.27755	-0.929844	-0.540636	-0.093405	0.0750171	0.0408705	0.0634864	-0.302123	-0.838021	1.24727	-0.799803	-0.478116	-0.492101	-1.19461	1.04484	-0.617057	-0.748686	0.711703	0.581731	2.73214	-0.172781	-0.686856	0.103292	-0.324508	-1.19722	0.870816	0.470234	0.525128	-0.74423	-0.800512	1.00626	0.230616	-1.17647	-1.09555	-1.04381	-0.305723	-0.692557	-0.84069	-0.725989	1.25406	-0.55915	-0.413668	-0.295013	-0.97232	0.791064	0.661111
male	9.773	O/Hw	1.20503	1.47819	1.68032	1.62079	0.902767	1.72854	0.932335	1.641	0.502993	-0.036231	0.744133	0.206739	0.0906242	1.41261	0.0182806	1.49816	1.55982	-0.715439	0.444946	0.53895	1.39646	1.63965	-0.0191044	0.3571	1.3138	0.123064	-0.391318	-0.27472	1.64716	1.725	-0.00497164	0.194647	1.31595	1.32045	1.37171	0.097896	0.608477	0.580918	0.462544	-0.151163	0.486339	0.794692	0.358685	0.674458	-0.570206	-0.706964
male	9.778	M/Ow	1.48192	1.25162	0.0458809	0.860928	1.02827	1.24423	0.00770879	1.2678	2.10166	1.90622	1.59528	1.66814	1.69243	1.14591	1.79799	1.62913	1.53848	1.24153	1.66271	2.34305	-0.4852	0.390066	0.028568	2.21285	1.4516	-0.00788254	1.0724	0.868044	2.01869	2.07145	1.78633	1.73874	1.84362	1.31785	1.42026	2.10901	1.9369	2.4307	1.10494	0.930924	2.34575	1.68545	2.99967	1.10402	0.91236	2.02919
male	9.778	Y/Nw	-0.140606	-0.547418	-0.686819	0.44443	-0.728398	-0.0818366	-0.677614	-0.564349	0.215782	0.252494	-0.462179	-0.657149	-0.66183	-0.6072	0.2478	-0.985786	-0.890599	-0.488364	-1.8316	-1.14573	-1.12088	-0.0239231	0.0927589	0.0497269	-0.734661	1.60854	0.222472	0.160159	-0.288022	-0.225764	0.250192	-0.158109	0.0941029	-0.731802	-0.569589	-0.425034	-0.465339	-0.940441	0.959098	0.954133	0.245084	0.073337	0.35526	-0.616245	0.879278	1.42115
male	9.795	M/Nw	-0.34402	-0.32616	-1.1355	-2.29239	-0.586471	-1.49147	-1.10028	-1.27551	-0.685249	-1.01815	-0.494747	-0.571889	-0.61067	-0.937298	-0.980437	-0.517874	-0.544483	1.46509	0.00345927	-0.0954548	0.308012	-1.10117	0.441891	-0.474895	-1.05121	0.44673	0.520309	0.533825	-0.760063	-0.943968	-1.00127	0.42182	-0.542825	-1.00907	-0.860062	-0.118401	-0.786605	-0.690171	-2.92514	-2.34951	-0.549331	-0.0169306	0.0156264	-0.592045	0.276109	0.357094
male	9.797	M/Ow	1.30875	1.50965	-1.23443	-0.926458	-0.858429	-0.766106	-0.284077	-0.976916	0.916559	0.324788	0.617457	0.359584	0.284843	0.377686	0.303297	0.822806	1.00543	0.551827	0.660163	0.243938	0.0833696	-1.81691	0.332917	0.991424	0.523521	0.0818777	-1.01716	-1.31107	0.982111	0.73205	0.322521	0.622291	0.865334	0.722096	0.222791	0.557519	0.453051	0.690448	-2.65508	1.93577	1.15428	0.692434	0.64249	0.0752724	0.86814	1.26914
male	9.805	Y/Nw	0.872933	0.68296	-0.037958	-0.0489245	0.167621	1.02148	0.215849	0.660813	-0.302604	-1.33345	-0.106085	-0.679024	-0.519776	0.207674	-1.59573	-0.183631	0.0780497	1.20203	0.694803	0.287182	-0.155118	-0.410079	1.52928	-0.0871706	0.254423	-3.21431	-1.33791	-1.23557	-0.0975058	0.158773	-1.55257	0.722652	-0.0851903	-0.166317	0.187494	-0.326623	0.394976	0.616949	0.247475	0.762392	-0.00576473	1.02108	0.864729	-1.00215	0.94117	-0.250939
male	9.816	Y/Nw	0.745632	0.241047	0.579519	-0.196781	0.0890081	-0.0757104	0.177517	-0.616234	-0.438302	1.036	-0.441198	-0.687215	-0.658612	-0.612148	0.81446	-0.721186	-0.654603	-0.379485	0.136815	-0.0670338	0.667977	-0.817087	0.570078	-0.0433701	-0.655247	0.755327	1.10075	1.19179	-0.70322	-0.514796	0.834162	0.602716	-0.196809	-0.261332	-0.175302	-0.349789	-0.0927133	-0.0950525	-0.229447	1.31762	-0.0625768	-0.534933	0.331259	-0.530025	0.595322	0.813119
male	9.816	Y/Nw	0.485554	0.255287	-2.08792	-1.98418	-1.01474	-1.48886	-0.924567	-2.36451	-0.21778	0.256928	0.0925317	-0.232157	-0.278625	-0.466922	0.0565881	-0.225695	-0.293396	1.58472	-0.226642	-0.272746	-2.79818	-2.60107	1.29948	0.337658	-0.531283	-0.0784092	-0.0529634	-0.0780975	-0.00407974	-0.244769	0.00623891	1.07802	-0.36688	-0.314547	-0.330358	0.0309199	0.0104186	-0.379607	1.64394	1.43269	0.171415	0.396148	-0.0385751	-0.87968	1.51663	0.965128
male	9.816	Y/Nw	0.083681	0.0834684	-1.29134	-1.88478	-1.01453	-1.26373	-1.17015	-1.30242	0.25989	0.343792	0.0953252	0.507555	0.354698	-0.10767	0.279966	0.496513	0.481299	0.992803	0.0252457	-0.541247	-2.22785	-2.25872	0.113317	0.498645	-0.0626422	0.0666535	0.296566	0.11981	0.706971	0.450686	0.299169	0.501928	-0.0688941	0.313228	0.303318	0.427368	0.616795	0.582627	2.05456	0.914873	0.417679	0.516371	0.382337	-0.200743	0.62361	0.813119
male	9.825	Y/Nw	1.18851	1.23773	-2.07482	-1.30924	-2.55893	-1.7423	-1.94633	-1.52248	-0.56169	-0.33419	-0.423053	-0.283279	-0.401269	-0.44744	-0.396626	-0.588051	-0.39054	-0.730908	-1.85583	-0.852289	-3.44335	-1.66213	-0.161439	-0.249406	-0.436628	-0.71615	0.296566	0.234068	-0.0942043	-0.301034	-0.378056	-0.246151	-0.613	-0.264915	-0.316028	-0.452993	-1.04355	-0.267419	3.01688	0.831212	-0.442287	-0.654692	-0.539554	-0.592857	0.0644785	-0.250939
male	9.833	M/Ow	0.600781	0.73869	-1.64707	-0.935841	-1.97247	-0.768397	-1.5778	-0.757477	-1.31242	-0.454833	-0.870495	-0.95784	-0.987535	-1.04176	-0.618453	-0.777721	-0.612471	-0.0173755	-0.309461	-0.196554	-0.405226	-0.208824	0.26316	-0.864044	-0.954392	-0.901562	-1.64105	-1.55312	-0.579736	-0.873204	-0.63457	-0.655573	-1.35979	-1.03598	-0.933697	-0.927086	-0.989529	-0.788756	-2.46464	-1.46587	-1.05562	-0.447129	-0.330063	-0.936537	-0.0643879	-0.706964
male	9.841	M/Nw	0.507398	0.327368	-0.559435	-0.89686	-0.432049	-0.444795	-0.303178	-0.29065	-0.807239	-0.388331	-0.51813	-0.375853	-0.481723	-0.653809	-0.405872	-0.0684406	-0.15238	0.575089	0.149728	0.354267	0.506247	0.456773	0.0251849	-0.467114	-0.720479	-0.83859	-0.956199	-0.90867	-0.0953523	-0.329005	-0.431485	0.212709	-0.739147	-0.394699	-0.560563	-0.611827	-0.724906	-0.628439	-2.18106	-2.78659	-0.689419	0.982212	0.606693	-0.461483	-0.0716822	-0.250939
male	9.841	M/Lw	1.02469	1.75105	0.0138578	0.646341	0.17698	0.410437	0.343369	0.149217	-0.723846	0.861125	-0.779554	-0.794693	-0.904102	-0.835713	0.701852	-0.870081	-1.00566	-0.151624	-0.776241	-1.19601	0.349599	0.468814	0.756699	-0.337185	-0.764627	0.627013	-0.0351341	-0.0602314	-0.415806	-0.714202	0.739085	-0.374259	-0.887032	-0.67829	-0.669632	-0.755964	-0.762796	-0.983068	-0.70184	0.328583	-0.48189	-0.790942	-0.672576	-0.914753	0.57682	0.205086
male	9.844	M/Lw	0.330344	0.160889	0.0544922	0.209833	0.0187594	0.250752	0.301672	0.692649	-0.464651	0.594224	-0.377027	-0.346329	-0.386875	-0.652712	0.542185	-0.717713	-0.781127	0.036462	-0.706538	-0.801243	0.167606	0.333822	0.321488	-0.292113	-0.729299	0.866748	0.753002	0.729533	-0.185355	-0.155863	0.567335	-0.018289	-0.569114	-0.628054	-0.638221	-0.345171	-0.219869	-0.120567	-0.240307	-0.275787	-0.33012	-0.366819	-0.504303	-0.670005	0.453234	0.357094
male	9.855	Y/Nw	1.40964	1.41263	0.0823157	-1.24719	-0.478125	-0.720842	-0.517054	-1.20066	-0.695098	0.586817	-0.131679	-0.483353	-0.379226	-0.311401	0.304955	-0.0485584	0.200674	0.101607	-0.0394071	-0.805476	-0.468758	-1.5779	0.777728	-0.127344	-0.308701	0.324651	-0.501314	-0.527375	0.111731	-0.00129511	0.282064	0.677954	-0.46029	-0.322455	-0.356466	-0.312408	-0.0196442	-0.24401	1.14385	0.780314	-0.373983	0.543475	0.0410079	-0.734193	0.481758	-0.250939
male	9.877	Y/Nw	1.13182	1.46258	-0.652728	-0.159989	-0.436837	-0.091463	-0.57194	-0.142388	0.958668	1.30564	0.768004	0.501935	0.404088	0.703661	1.09984	0.525269	0.442166	0.25436	0.708004	-0.251734	-0.108836	-0.948884	0.83766	1.0104	0.559696	1.23985	0.623308	0.638737	0.44798	0.385762	1.08498	1.33385	0.954299	0.887472	0.708485	0.498425	0.192961	0.0145724	-1.08475	1.66972	1.26971	0.958083	0.906332	-0.107354	1.14691	1.42115
male	9.879	Y/Nw	0.363292	0.575434	0.0146697	-0.123316	-0.0759297	-0.148926	0.0942652	-0.364991	-0.549761	0.516548	-0.249456	-1.14139	-1.14395	-0.279917	0.39383	0.0391422	-0.185603	-0.0974522	-0.526209	-0.569952	-0.410148	-0.459012	0.422515	-0.439285	-0.370163	-0.723462	0.385242	0.281839	-0.195116	0.151804	0.401407	0.068996	-0.13698	-0.12924	-0.130505	-0.849668	-0.143935	-0.149411	0.885558	0.71393	-0.261308	-0.0326098	-0.261414	-0.719785	0.479135	0.0530779
male	9.879	M/Nw	1.40135	1.36752	1.06214	0.770961	0.510715	0.779849	1.0735	0.466947	0.463913	0.821124	0.44069	0.345443	0.27679	0.211654	0.842356	0.89722	0.772447	-0.571686	0.799043	1.7989	1.28234	1.01375	-0.386709	0.561629	0.0606955	1.72141	0.345032	0.355919	1.04233	1.10664	0.862084	0.686184	0.362198	0.58363	0.329047	0.31015	0.950657	0.89395	-0.54176	-0.564069	0.449942	1.80726	1.37859	0.561356	0.0291194	0.661111
male	9.885	M/Lw	0.377537	-0.00557533	-0.0897648	0.817064	0.0576279	1.38039	0.213975	1.09299	-0.00241619	1.21364	-0.137999	0.256846	0.108075	-0.191956	1.05715	-0.37674	-0.467966	0.666809	-0.387665	-0.223989	-0.00115533	1.01296	0.497248	-0.00542058	-0.28788	1.22807	1.31592	1.29362	0.0991032	-0.00180001	1.08275	0.077887	-0.293618	-0.169912	-0.292124	-0.0724249	0.0160055	-0.0208053	-0.178006	-0.468584	0.113026	0.41771	-0.0545344	-0.459225	0.581375	0.661111
male	9.893	M/Nw	-0.105643	-0.13741	-0.215148	-0.345807	-0.0134675	0.189408	-0.0652555	0.0802981	-0.70113	0.840806	-0.381866	-0.768377	-0.878228	-0.618428	0.553503	-0.367352	-0.293956	0.716953	0.920753	0.14287	0.118461	0.123968	0.964467	-0.363027	-0.718568	0.993983	0.621892	0.598152	-0.253689	-0.449908	0.572961	0.106408	-0.519213	-0.879068	-0.847816	-0.557274	-0.7005	-1.00186	-0.679682	-0.965128	-0.346208	-0.189531	-0.426942	-0.941615	0.864182	0.357094
male	9.899	M/Ow	0.129051	0.122031	0.292311	-1.1382	0.190157	-0.657632	0.00952856	-0.4629	0.094643	-0.388331	-0.264533	-0.644523	-0.555688	-0.235182	-0.405872	-0.286915	-0.183974	0.414469	-0.361519	-0.761612	0.465238	-0.671763	-0.0368522	0.160237	-0.330956	-0.532225	-0.435574	-0.424234	0.0026337	0.0721762	-0.431485	0.212709	0.0959354	-0.137577	-0.240739	-0.199343	-0.161296	-0.628439	-0.383544	-0.903902	0.173027	-0.0817387	-0.541306	-0.345663	0.475384	0.813119
male	9.907	Y/Nw	0.0673561	0.497835	-1.20051	0.0695067	-0.645925	-0.25178	-0.425495	-0.498001	1.09874	2.21272	0.964734	1.18126	1.13746	0.793477	2.01649	1.18055	1.04145	0.243809	0.305643	0.149994	-2.04073	-0.508227	0.388487	1.28135	1.03748	0.772185	0.974608	0.990296	1.53587	1.25835	1.96277	0.766506	1.30407	1.24608	1.41194	1.27472	1.23417	0.889549	1.84657	1.20986	1.42223	0.208492	0.582116	0.216353	0.896575	1.11714
male	9.91	Y/Nw	1.5794	2.11277	0.0747645	-0.0666798	0.228738	0.45962	0.493783	-0.300651	1.62249	-0.208279	1.64098	1.50269	1.4446	1.54647	-0.379424	0.875664	0.929683	0.681364	1.11164	1.05499	-1.14545	-1.19822	0.672979	1.99892	1.36824	0.692268	-0.30815	-0.413041	1.09717	1.0127	-0.366708	1.47767	1.76618	1.11546	1.25285	1.68358	1.44757	1.37681	2.54108	2.38408	1.96858	2.84716	2.71089	0.320888	1.31478	1.57316
male	9.912	M/Lw	0.155346	0.416482	-0.264836	0.610374	0.0576279	0.63668	-0.061489	0.606171	-0.717728	0.191026	-0.919877	-0.869715	-0.956146	-0.963842	0.150024	-0.954104	-0.987475	0.295395	-1.12325	-1.05803	0.0409909	0.453052	0.199717	-0.542704	-1.06426	0.755781	0.742649	0.795753	-0.63938	-0.414102	0.146406	0.00266437	-1.01239	-0.927426	-0.914904	-0.596089	-1.38097	-1.32004	-0.61785	0.288543	-0.621998	-0.423401	-0.138807	-0.846074	0.420737	0.357094
male	9.915	Y/Nw	1.15166	0.995988	0.541094	0.375461	1.14826	0.755193	1.29964	0.755837	0.237313	0.469964	0.242119	0.140818	0.260384	-0.0586818	0.312907	0.309941	0.290513	0.867205	0.562897	0.724114	0.550604	0.494777	0.920664	0.276792	-0.0592601	-0.274935	-0.397093	-0.422938	0.120092	0.120271	0.349576	0.542756	0.219783	-0.074352	-0.200789	0.293949	0.588129	0.725898	-0.0616929	-0.277287	0.429085	1.32108	0.579457	-0.377207	0.828373	0.813119
male	9.921	Y/Nw	0.215849	0.412553	1.14297	-0.737809	0.996894	-0.25154	1.02705	-0.395583	-0.44756	0.533105	-0.452812	-0.591815	-0.716784	-1.11532	0.215754	-1.22885	-1.09161	0.417054	-0.615238	-0.950058	0.832286	-0.230535	1.44743	0.0387163	-1.22016	1.60736	0.226271	0.201714	-0.597166	-0.662182	0.171368	0.878579	-0.632616	-1.10396	-1.10556	-0.322592	-0.958961	-1.08795	0.560071	-1.01719	-0.0510991	-0.354885	-0.889026	-1.21126	2.02643	1.72517
male	9.926	Y/Nw	1.33432	1.29158	-0.372122	0.31351	-0.388043	-0.35493	-0.450533	-0.239613	-0.240899	-1.6317	-0.565284	-1.14513	-1.2605	-0.571055	-1.74033	-0.538865	-0.608445	-0.600155	-1.10597	-0.747158	-0.650168	0.0479448	0.786635	-0.549473	-0.500267	-2.8458	-0.172338	-0.23949	-0.967746	-0.775217	-1.71683	-0.416518	-0.2112	-0.662937	-0.691345	-1.00553	-1.20875	-0.886185	0.609124	0.536532	-0.277379	0.170717	-0.0721152	-1.10077	0.937801	0.205086
male	9.926	M/Lw	-0.590814	-0.508418	-0.62375	-0.39328	-1.01981	-0.493117	-1.13702	-0.487064	-1.26507	0.498219	-0.996896	-1.66099	-1.75587	-1.11728	0.419819	-1.03355	-0.939301	-0.44393	-0.850155	-0.840244	-0.211027	0.167607	-0.575167	-1.15084	-1.22373	1.1098	0.459958	0.435883	-0.805529	-0.856328	0.400212	-0.439371	-1.00105	-0.960553	-0.947775	-1.56828	-1.03955	-1.11151	-0.81321	-1.15353	-0.917605	-1.06435	-0.868581	-0.914853	0.0531917	-0.0989305
male	9.932	Y/Nw	-0.565196	-0.520564	-1.63524	-0.205441	-1.45995	-0.968863	-1.48512	-1.05736	-0.825508	-0.495296	-0.988883	-0.736235	-0.698039	-1.24785	-0.562575	-1.30111	-1.10293	-0.527171	-1.44505	-0.713443	-1.2375	-0.0256483	0.977958	-0.584323	-1.18204	-1.42893	-0.197422	-0.303471	-1.16867	-0.948651	-0.591942	0.037066	-0.943699	-1.23042	-1.21153	-0.764914	-1.40319	-1.4143	-0.703701	-0.364762	-0.684133	-0.964693	-0.845262	-1.12822	0.770836	0.357094
male	9.937	Y/Nw	-0.398362	-0.429386	0.363136	0.336283	0.307216	0.434463	0.696302	0.45633	-0.0347375	-0.589393	-0.239776	-0.236931	-0.249461	-0.206918	-0.625459	-0.423734	-0.449188	0.0116647	0.106263	0.261523	0.143085	0.346492	-0.0986789	0.00400971	-0.0661837	-1.00099	-0.264864	-0.178037	-0.10328	-0.0364147	-0.584896	-0.314087	-0.18599	-0.319695	-0.301565	-0.0818078	0.113395	-0.0546479	0.431214	-0.0451059	-0.0628962	0.229928	0.26296	-0.366427	0.118957	0.0530779
male	9.937	Y/Nw	1.27072	1.11412	-0.531117	-0.113348	-0.104272	-0.412252	-0.612997	-0.541858	-0.776672	0.647883	-0.638145	-0.860705	-0.93408	-1.15291	0.390486	-0.903012	-0.905626	0.133204	-0.201232	-0.191652	-0.288257	-0.347953	0.597115	-0.350748	-1.25677	-0.135317	0.263557	0.362248	-0.630975	-0.579768	0.385457	-0.157337	-0.791301	-1.10713	-1.09012	-0.757212	-0.919344	-0.96678	-0.465833	0.500606	-0.427377	-0.218122	-0.366645	-1.07329	1.24559	0.965128
male	9.942	Y/Nw	1.07501	0.653273	0.466282	0.0936641	0.590808	0.311194	0.507953	-0.0518686	-0.65895	0.658243	-0.298143	-0.763126	-0.828642	-0.642186	0.543218	-0.721254	-0.653623	0.25436	0.278137	0.281365	0.0204704	0.0327346	0.620318	-0.222856	-0.581662	0.370454	-0.431989	-0.497072	-0.719194	-0.527819	0.562667	0.48764	-0.548753	-0.697948	-0.583015	-0.534402	-0.120647	-0.230188	0.894452	0.121128	-0.333169	0.269934	0.389227	-0.670354	0.489785	0.205086
male	9.953	O/Ow	0.437358	0.960288	0.184065	-0.263023	0.355103	-0.313426	0.76608	0.236235	0.368027	-0.513189	0.115944	0.207569	0.101949	0.012777	-0.459377	0.449828	0.683448	0.155717	0.225322	0.274566	0.519728	0.205911	-0.407334	0.191737	-0.0717001	-0.232387	-0.360783	-0.386553	0.116317	0.221971	-0.451634	0.248584	0.29284	0.254242	0.375901	0.0103766	0.10075	0.393862	-0.714841	-0.969021	0.25992	0.657103	1.25062	0.0905272	0.155068	0.509103
male	9.956	M/Lw	-0.701477	-0.124705	-0.90748	-0.195891	-0.743931	0.274674	-0.666634	0.478585	-0.378434	0.550575	-0.345805	-0.526941	-0.421066	-0.535864	0.459979	-0.751573	-0.651807	0.598771	-0.0509705	0.270786	-0.538889	-0.133393	0.0612644	-0.216374	-0.580026	0.326219	1.01106	0.949371	-0.552895	-0.810695	0.462123	-0.282374	-0.398218	-0.648587	-0.55335	-0.124833	-0.752945	-0.689843	-0.699156	-0.118691	-0.228509	-0.0296833	0.0881268	-0.67466	0.500211	0.357094
male	9.973	Y/Nw	-0.752349	-0.654614	-0.549204	-1.23477	-0.864968	-1.03578	-1.14808	-0.837531	-0.131834	0.714233	-0.364591	-0.870131	-0.671876	-0.524562	0.637413	-0.983313	-0.853947	-0.00570242	-0.731315	-0.82597	-1.12459	-1.37566	0.526218	-0.235475	-0.398464	0.137456	0.439864	0.570114	-0.494116	-0.437472	0.662668	0.164561	-0.375643	-0.306047	-0.23485	-0.498633	0.0759418	0.0385503	1.24344	0.380188	-0.0500175	-0.503753	-0.472133	-0.617884	0.552882	0.509103
male	9.978	Y/Nw	1.05993	0.800808	-0.600077	-0.745901	0.100858	-0.384969	0.0439974	-0.639729	-0.31316	-0.288528	-0.2658	-0.665541	-0.620528	-0.510145	-0.428049	0.367528	0.415312	1.04079	0.0865609	0.0379888	0.125103	-1.06286	0.664035	0.0145981	-0.578607	-0.312981	0.373314	0.230724	-0.163614	-0.135335	-0.421198	0.532364	-0.264168	-0.46532	-0.2646	-0.375693	-0.241399	-0.211744	-1.46721	0.717096	-0.00710176	0.0112029	0.391011	-0.636783	0.868768	0.813119
male	9.978	M/Ow	2.06506	2.14336	-1.11014	-1.73665	-1.25247	-2.47705	-1.20513	-2.177	0.936164	0.0155044	0.919777	0.599225	0.626123	0.851319	0.0502981	1.33944	1.30962	-0.685476	1.37854	0.601123	-0.654502	-2.29452	0.140684	0.682341	0.930368	-0.130673	0.239652	0.250321	1.22744	1.01191	0.00148087	0.824459	0.855202	1.19891	1.31485	0.802913	1.82751	1.67957	-0.865171	1.29162	0.708247	1.72995	2.15315	0.83486	-0.266167	0.0530779
male	9.981	Y/Nw	0.334191	0.330132	0.467246	0.689163	1.07596	1.04489	0.390927	-0.21754	-0.139406	0.50802	0.0303884	-0.0166951	-0.0604135	-0.245851	0.325979	0.425776	0.272466	0.831615	0.203458	0.423959	0.655212	0.883107	0.316398	0.404907	-0.236839	-0.77547	-1.14366	-1.0917	0.349184	0.317959	0.298196	0.366006	-0.231368	-0.386307	-0.436667	0.303124	-0.0568848	-0.0267941	-0.428462	-0.45572	0.122756	0.51601	-0.0614916	-0.560258	0.743223	0.509103
male	9.989	Y/Nw	0.0453469	0.213006	-0.0388669	-0.171229	-0.813359	0.302959	-0.28311	0.0889858	-0.556694	-0.545248	-0.320511	-0.5294	-0.411193	-0.739945	-0.594355	-0.0804802	-0.203402	-0.239143	-0.52506	-0.409672	-0.579432	0.277649	0.300283	-0.332405	-0.72574	-0.252673	0.146707	0.160958	-0.427086	-0.229346	-0.645268	0.161995	-0.628762	-0.607855	-0.512759	-0.0782809	-0.47055	-0.371678	1.13129	-0.933112	-0.421182	0.209212	-0.100831	-0.652691	0.456535	0.205086
male	9.992	Y/Nw	-0.259064	-0.753224	0.794397	-0.71116	-0.328563	-2.09459	-0.496247	-1.78264	-1.07508	0.0420159	-1.3562	-1.47876	-1.57669	-1.61631	0.124653	-1.65364	-1.29069	-2.30946	-1.73881	-1.32644	0.10838	-1.09919	-0.370294	-0.975705	-1.64474	0.0192516	0.739119	0.861434	-1.66907	-1.76902	0.143711	-0.680244	-1.09948	-1.88208	-1.82027	-1.29116	-1.62456	-1.62956	1.37044	0.864213	-0.837533	-0.18172	-1.03184	-0.960707	0.252629	0.661111
male	9.992	Y/Nw	0.952983	1.19681	-0.066975	0.0571297	0.523336	0.332735	0.423324	-0.00772629	0.277505	0.70005	0.0868549	-0.247313	-0.343146	-0.0793393	0.529475	0.376237	0.390103	0.795199	-0.164334	0.226081	-0.341906	-0.354056	0.655737	0.510975	-0.0625984	0.494086	0.0548852	0.0701068	0.689129	0.59225	0.513229	1.13109	0.217604	-0.0962982	-0.00726725	0.16879	0.0329305	0.0987492	0.579023	0.860375	0.420981	0.485512	0.342411	-0.513683	0.992768	0.813119
male	10.011	M/Lw	0.220729	-0.0983516	-0.286059	0.643728	-0.456104	-0.0444428	0.129913	0.298159	-0.674408	0.658877	-0.541261	-0.759134	-0.85863	-0.704017	0.645383	-0.151564	-0.0473012	-0.864518	-0.214077	-0.00803164	-0.113432	0.411046	-0.345914	-0.574968	-0.722031	0.815205	0.764103	0.888914	0.00995034	-0.0199125	0.626482	-0.139759	-0.777625	-0.468898	-0.297763	-0.641421	-0.531966	-0.368831	-0.338191	0.444776	-0.556012	-0.308658	0.212697	-0.519519	-0.0270761	-0.0989305
male	10.011	Y/Nw	-0.404921	-0.53795	-0.189072	0.677941	0.0506663	0.322302	0.492637	0.256273	-0.376817	-1.32287	-0.679382	-0.992356	-0.979572	-0.743071	-1.27651	-0.805162	-0.674829	-0.146347	-0.647041	-0.534204	-0.503829	0.650731	0.523264	-0.470062	-0.864802	0.551884	0.237956	0.213423	-0.955399	-0.943389	-1.287	-0.57546	-0.469178	-0.733024	-0.792949	-0.633648	-0.699823	-0.84069	0.67159	0.0102339	-0.33018	-0.144616	-0.447769	-0.768725	0.468485	0.509103
male	10.025	M/Nw	0.904591	1.13886	-0.83177	-0.498193	-0.857237	-0.673078	-0.712796	-0.640246	-0.710466	0.110442	-0.564679	-0.571108	-0.584318	-0.538659	-0.0133998	-0.163599	-0.221949	-0.167682	-0.15173	-0.305044	-0.0226317	-0.294472	0.881129	-0.613589	-0.581662	-0.337941	0.232457	0.129581	-0.444565	-0.246717	-0.0467032	-0.0123961	-0.581666	-0.319609	-0.370713	-0.483398	-0.53879	-0.614811	-1.62453	-0.395071	-0.609526	-0.332196	-0.127878	-0.731219	0.161224	-0.402947
male	10.033	Y/Nw	0.175701	0.114279	-0.35716	-0.223516	-0.126882	-0.78802	-0.0295672	-0.884102	-0.816555	0.0746793	-0.538383	-0.647271	-0.5383	-0.893846	0.0973012	-0.611066	-0.76396	-0.335705	-0.766707	-0.556138	-0.55675	-0.474106	0.032138	-0.338961	-0.915684	-0.0232691	0.189201	0.238746	-0.73053	-0.744658	0.0723665	-0.205182	-0.887122	-0.532176	-0.4603	-0.334357	-0.626091	-0.827445	0.44421	0.541766	-0.583078	-0.870996	0.0576787	-0.532111	0.132668	0.205086
male	10.041	M/Lw	0.0677408	0.0149996	0.463827	-0.182329	-0.403476	-1.19625	-0.314139	-1.00155	-1.24437	0.494882	-1.22052	-1.03595	-1.03391	-1.53863	0.453342	-1.55842	-1.43793	-1.74596	-1.43713	-0.958137	0.571964	0.00363584	0.0909212	-1.03392	-1.63956	-0.428074	0.422364	0.436089	-1.21497	-1.07273	0.450256	-0.864226	-1.30024	-1.80502	-1.75978	-1.31031	-2.12519	-1.89776	-0.261574	-0.379327	-1.03427	-0.134748	-0.769208	-1.04877	0.34763	0.357094
male	10.047	M/Ow	2.23754	1.97115	-0.167992	0.0783907	0.335696	0.763897	-0.325499	0.253751	1.648	-0.0262624	1.32343	0.946451	0.914646	1.26549	-0.0443862	1.29947	1.39062	1.06582	2.28466	1.91112	0.190528	0.8251	0.00605644	1.53726	1.08448	0.785979	-0.919341	-0.908594	0.582089	0.495942	-0.0701428	2.03906	1.56562	0.934459	1.15141	1.2389	1.26248	0.861711	-0.735322	-1.57666	1.71875	1.20687	2.07073	0.549247	0.864708	1.42115
male	10.068	M/Lw	0.0688764	0.347894	0.586749	0.928055	1.045	0.834932	1.04393	0.87136	-1.03759	1.60476	-0.540362	-0.505688	-0.251369	-1.0703	1.29741	-0.636639	-0.4342	0.211976	-0.307224	-0.138237	0.676248	1.1484	0.493491	-0.241924	-0.916095	-0.246758	0.651584	0.667294	-0.420366	-0.398037	1.28254	-0.644877	-1.1688	-0.675181	-0.577744	-0.335803	-0.91799	-0.855459	-0.23218	-0.527585	-0.673024	-0.784545	-0.66679	-0.87002	0.362974	-0.0989305
male	10.071	Y/Nw	-0.369989	-0.376876	-2.55165	-2.18778	-2.24713	-1.68463	-2.64576	-1.8426	-1.19079	-1.62918	-0.967432	-1.26183	-1.33864	-1.21332	-1.80739	-1.40263	-1.30255	0.92586	-1.7479	-2.13851	-2.74415	-2.32187	1.17646	-0.855936	-1.27238	-0.511632	-0.839789	-0.779246	-1.13979	-1.06374	-1.83541	0.455069	-1.06287	-1.38266	-1.20178	-0.858423	-0.912593	-1.0449	0.59912	0.431078	-0.959388	-0.90973	-1.071	-1.39511	1.07813	-0.0989305
male	10.071	M/Ow	-0.105805	0.423637	0.449359	0.131307	0.975951	0.341684	0.665692	0.118414	0.195568	-1.89278	-0.192623	-0.200224	-0.115681	0.519139	-1.81135	-0.200851	-0.288406	0.651687	0.218221	0.0655695	0.524055	0.314334	0.376955	-0.1888	0.441082	0.335123	-0.917126	-0.906194	-1.45373	-1.41904	-1.84458	0.392585	0.0100034	-0.747073	-0.720901	0.151285	-0.041171	-0.245946	-0.190659	-0.3946	-0.00209181	0.439026	0.139293	-0.432627	-0.133187	-0.554955
male	10.079	Y/Nw	0.702815	0.638676	-1.71355	-0.428651	-1.27492	-0.0776249	-1.71673	-0.465136	0.719456	-2.49607	2.45917	-0.609958	-0.588846	0.774505	-2.60088	-0.159072	-0.263031	0.867008	-1.09331	-0.432864	-2.09798	-0.639243	1.27088	0.273162	0.795103	-1.93295	-2.05911	-2.17407	-0.567483	-0.74698	-2.61611	0.742995	0.729773	-0.478612	-0.704334	-0.161471	-0.392548	-0.404691	0.9349	0.471662	0.26996	0.200586	-0.0492429	0.251808	0.67234	-0.554955
male	10.085	Y/Nw	-0.2133	-0.035279	-2.12929	-1.93556	-2.2152	-1.97585	-1.81728	-1.75019	-1.06973	0.0475988	-0.878812	-1.25178	-1.35352	-0.881591	-0.000146978	-1.02351	-0.992796	0.0770022	-1.76501	-2.22039	-3.02027	-2.65016	0.152257	-0.986879	-1.00967	0.167672	0.781509	0.642	-0.906367	-0.928974	-0.0156129	-0.525711	-0.538827	-1.08594	-1.17527	-1.01833	-1.48584	-1.21797	2.02435	1.6349	-0.773236	-0.38647	-0.354624	-0.956383	0.247276	-0.0989305
male	10.085	Y/Nw	0.942972	0.910708	-0.67774	-0.0436239	-0.550801	-0.421101	-0.798659	-0.907305	-0.582288	0.209861	-0.189632	-0.299245	-0.269136	-0.537072	-0.0177084	0.0665715	0.042661	-0.209947	-0.227066	-0.21858	-0.347867	-0.401532	0.513288	-0.057572	-0.641279	0.27993	-0.0433509	-0.0684652	0.11842	0.116186	0.0428135	0.846435	-0.462329	-0.433995	-0.520118	0.0973071	-0.793378	-0.694613	-0.636108	0.7552	-0.308838	-0.0520426	-0.107801	-0.687039	0.735193	0.357094
male	10.088	M/Lw	-0.449856	-0.33003	1.00635	-0.084499	0.58994	0.198944	0.586653	0.355229	-0.991793	1.04134	-0.836345	-1.18564	-1.2677	-1.05728	0.93378	-0.714441	-0.648842	-0.180984	-0.577925	-0.721088	0.765475	-0.215086	-0.750697	-0.993028	-1.05033	0.271398	0.85634	0.943097	-0.939905	-0.859144	0.915557	0.571077	-0.83281	-0.86796	-0.873808	-1.15333	-0.739492	-0.872773	0.424933	0.279835	-0.893755	-0.110956	-0.320662	-0.647989	-0.170008	-0.250939
male	10.093	Y/Nw	-0.0775349	-0.0269303	-1.59201	-1.15322	-1.07201	-2.10498	-1.0399	-1.84836	-0.702385	-0.49737	-0.836345	-0.97413	-1.08053	-0.839184	-0.455979	-0.653013	-0.679932	-0.299531	-1.4332	-1.22023	-1.53483	-0.980992	0.0632908	-0.695781	-0.922552	0.0603578	0.124435	0.136338	-0.522061	-0.53015	-0.470068	-0.725427	-0.791721	-0.817355	-0.625336	-0.795174	-0.902619	-0.970988	0.00376838	-0.284033	-0.728153	-0.272034	-0.562744	-0.583878	-0.0931002	-0.0989305
male	10.093	M/Lw	0.779499	0.64552	-0.483579	1.57843	-0.113879	1.60966	-0.422044	1.36482	-0.380144	2.11861	-0.440257	-0.596739	-0.378008	-0.741748	1.72886	-0.254543	-0.180217	0.298104	-0.00722603	-0.384251	-0.350314	0.858328	-0.0733534	-0.245023	-0.811766	0.990236	1.53227	1.4701	0.103216	0.100073	1.73747	0.591277	-0.650126	-0.396037	-0.301133	-0.292487	-0.183882	-0.22677	-0.240759	1.4061	-0.0811608	0.628816	0.130424	-0.838504	1.10898	0.965128
male	10.096	Y/Nw	0.10707	0.744047	-0.297357	-2.28254	-0.486118	-2.21105	-0.390345	-2.5538	-0.899979	1.03462	-0.638923	-0.867961	-0.997965	-0.678143	0.861226	-0.846642	-0.944266	0.036462	-0.0729635	0.560686	-0.298262	-2.0775	0.00115057	-0.652049	-0.814629	1.8792	1.29067	1.26831	-0.69132	-0.639227	0.909484	0.284068	-0.34273	-0.610352	-0.603454	-1.05932	-0.733448	-0.567208	0.0248852	-0.275787	-0.558219	-0.620383	-0.250252	-0.684956	0.291813	0.0530779
male	10.101	M/Ow	0.648676	0.661464	-0.733888	-0.698771	-0.96179	-0.743835	-1.13453	-0.83912	0.991937	-0.625712	0.632009	0.250831	0.289373	0.703311	-0.587531	1.74293	1.62203	-0.218048	1.36994	1.01335	-1.05005	-0.942216	-0.0997082	0.711785	0.648389	-0.775922	-0.117529	-0.106319	0.798767	0.724151	-0.563734	0.00735647	0.529689	0.840131	0.852962	0.874886	1.10558	1.14255	0.716662	0.559243	0.916779	1.42838	1.38345	0.31624	0.33342	0.813119
male	10.104	Y/Nw	0.449275	0.439433	-0.167497	-0.852421	0.508183	-1.31164	-0.0371	-1.86795	-0.922138	0.306246	-0.509573	-0.737487	-0.847856	-0.757065	0.138042	-0.404901	-0.433865	0.233122	0.693308	0.747952	0.349599	-0.856924	-0.0138276	-0.596917	-0.588697	-1.72133	0.994209	1.12993	-0.276717	-0.322693	0.121841	1.92446	-0.731451	-0.550547	-0.544189	-0.910953	-0.551022	-0.451805	-1.06635	0.0671485	-0.71703	0.0803598	-0.236087	-0.760625	0.160811	-0.554955
male	10.107	M/Lw	0.835923	0.538844	0.201162	0.185184	-0.447103	-0.255181	-0.218511	-0.539282	-0.97654	1.05445	-1.18269	-1.40459	-1.28092	-1.02913	1.09984	-1.27783	-1.18966	-1.01687	-1.03804	-1.41811	0.0526785	-0.306158	-0.358199	-0.953468	-1.10585	1.31062	1.11423	1.19868	-0.880275	-0.637865	1.05629	-0.435081	-0.755638	-0.736752	-0.841781	-1.31683	-0.858141	-1.01865	0.294363	1.02022	-0.79004	-0.41916	-0.544592	-0.659151	-0.177266	0.0530779
male	10.118	M/Ow	1.57919	2.3128	-1.26746	-0.0989488	1.14276	1.20436	0.736708	-0.427777	1.97337	0.366403	2.16113	2.22551	2.18193	1.39236	0.123754	2.64811	2.58454	3.5091	2.06145	2.22102	-1.54819	-0.642569	1.29023	2.02445	1.33951	-0.828431	-1.68579	-1.54995	2.29361	2.0451	0.136723	4.24922	1.72307	1.35493	1.1977	2.33846	2.15639	2.30292	0.683956	1.14962	1.96646	3.58072	3.34896	0.428823	1.59584	1.57316
male	10.121	M/Ow	2.63038	2.29236	1.89838	3.7459	2.69591	5.36971	1.51229	3.3463	3.91893	1.18508	5.04817	4.11046	4.17597	4.96313	1.13017	4.1137	4.39203	1.93491	5.08948	4.21125	0.986997	2.31706	-0.180451	4.46887	4.60502	2.36422	0.00515785	0.0164294	4.93629	5.05788	1.11791	4.29601	4.4393	4.26617	4.15149	5.09088	3.35095	3.84937	1.75546	2.74867	4.14209	4.30631	5.94412	3.36378	0.374961	0.965128
male	10.123	M/Nw	-0.0509041	0.00649378	-1.06468	-0.89011	-0.649212	-0.609554	-0.46871	-0.406476	-0.282392	-0.882081	-0.965397	-1.02985	-1.06018	-0.693994	-0.914791	-1.08852	-1.09069	0.733262	-1.13196	-1.48005	0.315778	0.156221	-0.295198	-0.354009	-0.685949	-2.4656	-0.690486	-0.754789	-1.08879	-0.977581	-0.91914	-0.759789	-0.700396	-1.16495	-1.19965	-0.772941	-1.18615	-1.22592	-2.79899	-2.14066	-0.151658	-0.392291	-0.610332	-0.829677	0.501881	0.661111
male	10.126	Y/Nw	0.816193	0.515929	0.642655	0.515233	0.411563	0.45175	0.4019	0.747287	-0.143951	0.599852	-0.0820721	-0.549294	-0.563921	-0.292575	0.505876	-0.2647	-0.323242	-0.361714	0.108534	-0.0984588	0.44203	0.433195	0.62041	-0.1318	-0.334515	0.35808	0.5083	0.368064	0.0245534	0.232349	0.462123	0.136282	-0.0616894	-0.167268	-0.185731	-0.528572	0.0400666	0.00211615	0.369053	0.136693	-0.00974844	0.395886	0.258682	-0.51657	0.500211	0.357094
male	10.126	M/Ow	1.49213	1.73095	0.161758	-0.546384	0.736521	0.502093	0.163458	0.159169	2.21544	-0.0643854	2.10196	2.24245	2.09278	1.72958	-0.0879955	1.56734	1.37399	1.5344	1.78498	1.4663	-0.212663	-0.659703	0.294083	2.13781	1.72062	1.53039	-0.735866	-0.951021	1.92008	1.86519	-0.108264	2.39056	2.09633	1.79673	1.87922	2.18538	2.01317	1.81642	0.768993	0.275106	2.17785	2.05343	2.08997	1.07467	0.874415	1.42115
male	10.126	M/Lw	-0.779498	-0.783312	-1.65048	0.219315	-1.61274	-0.0897717	-1.34581	-0.202498	-0.732667	-0.0679434	-0.805551	-0.773125	-0.860542	-1.3765	-0.218261	-1.35642	-1.46347	-0.244655	-1.32723	-1.90119	-0.618528	0.496355	0.23966	-0.433263	-1.40921	-1.78675	0.119188	0.133827	-0.862141	-1.16854	-0.182001	0.253013	-0.998368	-1.03269	-1.17801	-0.663721	-1.33392	-1.58954	-2.02629	-0.598372	-0.479366	-1.12281	-1.09238	-1.03679	1.02903	1.11714
male	10.132	M/Lw	0.215522	0.170282	-0.556621	-0.850235	-0.239261	-0.260144	-0.631547	0.0160891	-0.820994	1.15277	-0.594094	-0.653422	-0.51815	-0.8953	0.845486	-0.809763	-0.88195	0.869711	-0.31761	-0.362997	-0.657933	-0.526796	0.932919	-0.481016	-0.983387	0.84499	1.19171	1.12766	-0.270138	-0.136371	0.834478	-0.0412155	-0.855938	-0.902469	-0.907696	-0.758175	-0.625694	-0.525113	0.254507	-0.622813	-0.533723	-0.367327	-0.244149	-1.08289	0.976275	0.357094
male	10.137	M/Nw	0.0704519	0.192513	-0.356913	-0.476503	0.023156	-0.0546128	0.0186381	-0.443868	-0.793289	-0.249073	-0.189632	-0.761872	-0.735372	-0.643078	-0.397674	-0.000606142	0.042661	0.82721	0.323136	0.654806	0.0493406	0.310432	0.424269	-0.307629	-0.730201	0.345872	0.196776	0.172157	-0.408841	-0.603398	-0.402874	0.728279	-0.664539	-0.249519	-0.248386	-0.202988	-0.00842385	-0.157567	-0.820344	-1.62332	-0.535219	0.0360359	0.333439	-0.7182	0.566978	0.0530779
male	10.142	Y/Nw	1.11973	1.02132	0.346407	-0.152201	-0.621706	-0.0381602	-0.503515	-0.117536	-0.805714	-0.560878	-0.246173	-0.987905	-1.01544	-0.587083	-0.614009	0.178895	0.257951	-0.812725	0.513794	0.461855	-0.273519	0.00150922	0.563061	-0.569973	-0.689688	-0.284806	-0.18955	-0.175351	0.0555017	-0.231226	-0.630862	0.310511	-0.808326	-0.451702	-0.500833	-0.470254	-0.667131	-0.320798	1.26714	-0.31354	-0.547171	2.15112	1.4033	-0.710293	0.400873	-0.0989305
male	10.145	Y/Nw	-0.00432964	0.0597823	1.36149	-1.21688	0.450675	-0.717818	0.17929	-1.22862	-0.555917	-1.13456	-0.564679	-0.514632	-0.639846	-0.693949	-1.12664	-0.655647	-0.653623	-0.294294	-0.957731	-0.998074	0.839409	-0.458075	0.772458	-0.259487	-0.792565	-2.07673	-1.48729	-1.55455	-0.856509	-0.879196	-1.09134	0.641497	-0.713321	-1.13034	-0.830699	-0.304885	-1.51446	-1.1393	0.984415	-1.5135	-0.432657	-0.418215	-0.644983	-0.822517	0.489785	0.205086
male	10.167	Y/Nw	0.0208704	-0.0131634	-0.389215	-1.37244	-0.64313	-0.885905	-0.761027	-1.36046	-0.770008	-0.452966	-0.274132	-0.977821	-1.03671	-0.556763	-0.651727	-0.454805	-0.488047	0.322698	-0.0582152	-0.845892	-0.638198	-2.21151	0.712586	-0.343093	-0.698265	0.82893	-0.760943	-0.703871	-0.0729265	-0.0467964	-0.645793	0.175004	-0.433917	-0.421105	-0.623969	-0.531303	-0.491626	-0.614361	0.549783	1.8582	-0.479703	-0.0864473	-0.422248	-1.01628	0.86094	0.0530779
male	10.184	M/Nw	0.378112	0.836246	-0.697983	-1.20182	-1.066	-1.05199	-1.17988	-1.75278	-0.141524	-0.179182	-0.416971	-0.679508	-0.661076	-0.0939999	-0.260529	-0.35177	-0.312812	-0.0541468	0.0924991	-0.215679	-0.162498	-0.338957	0.277686	-0.215415	-0.0250929	-0.937604	0.635985	0.688552	-0.112934	-0.149549	-0.247483	0.592998	0.134232	-0.39477	-0.374681	-0.317891	-0.219892	-0.393289	-1.0637	-1.73342	-0.174861	0.114875	-0.523706	-0.589222	0.0731883	-0.250939
male	10.189	M/Lw	0.238451	0.0700959	0.158983	1.38623	0.0236536	0.402128	0.542663	0.732321	0.15487	1.39993	-0.427772	-0.4952	-0.538314	-0.252362	1.38771	-0.626214	-0.529695	-1.13072	-0.882371	-0.140782	-0.0551123	1.01504	-0.312133	0.0154777	-0.406444	1.50616	1.33886	1.20881	-0.35015	-0.545616	1.41859	-0.548495	0.0612534	-0.281808	-0.330671	-0.211002	-0.593822	-0.754719	0.434572	0.685321	0.199724	-0.114465	-0.161163	-0.267213	0.31039	0.965128
male	10.189	Y/Nw	0.0208704	-0.0131634	-0.484835	-1.0112	-0.243981	-0.503603	-0.761027	-0.490282	-0.230751	-0.452966	-0.274132	-0.31426	-0.230071	-0.65352	-0.651727	-0.980377	-1.12647	0.728415	-0.000820979	-0.390356	-1.05254	-1.38145	0.991165	0.269896	-0.777773	-0.0309095	-0.134724	-0.0345242	-0.586271	-0.534708	-0.645793	1.32538	-0.398761	-1.07539	-1.0964	-0.000135881	-0.268311	-0.390273	1.22243	0.847362	0.0634395	-0.178326	-0.14608	-1.01628	1.4751	1.11714
male	10.211	Y/Nw	0.43343	0.25832	-0.0441846	-1.24299	0.207609	-1.13912	-0.174032	-1.00354	-0.633145	-0.0337001	-0.416971	-0.173555	-0.185241	-0.661066	-0.125024	-0.479542	-0.474486	0.397924	-0.221446	-1.25392	0.299191	-1.93208	0.108372	-0.167854	-0.66537	-0.0596539	-0.0110358	0.00205544	-0.313505	-0.560143	-0.162714	0.667909	-0.741812	-0.377226	-0.529732	-0.0819761	-0.491344	-0.35924	-0.713286	1.53388	-0.400913	1.45508	0.23161	-0.507728	0.313147	0.205086
male	10.214	O/Ow	0.635533	1.0281	0.418499	-0.102904	0.00694869	-0.144951	-0.234604	0.0601855	1.16766	0.642097	0.919777	0.700738	0.885628	0.758277	0.675607	0.543447	0.921661	-0.419966	1.62	1.17606	0.740027	-0.419831	-0.523441	0.814027	0.751974	0.882185	-0.743898	-0.418466	0.733805	0.91717	0.705611	0.20222	1.09184	0.826504	1.01275	0.814373	1.63962	1.39674	-0.703466	0.673055	0.887073	0.493035	0.681485	0.739134	-0.0447022	0.509103
male	10.216	M/Ow	0.730934	0.710613	-1.48305	-2.32487	-0.958297	-1.59393	-1.17618	-1.59833	-0.683091	-1.49054	3.95516	-0.486592	0.0393594	-0.53506	-1.54173	-0.450304	-0.446754	1.39569	-0.442086	-0.541398	-1.40973	-1.87327	0.606627	-0.541441	-0.639128	-0.452168	-0.501344	-0.60808	-0.419207	-0.869014	-1.55412	0.243349	-0.678725	-0.539025	-0.550795	-0.417912	-0.178332	-0.257293	-0.038348	-0.791514	-0.633967	-0.15928	-0.48205	1.54532	0.437563	-0.250939
male	10.222	M/Lw	0.811231	0.932121	0.0287101	0.389972	0.0506663	-0.113061	-0.101321	-0.316279	-0.537236	-0.0144363	-0.679382	-0.849468	-0.968765	-0.818628	-0.0578013	-0.581715	-0.513266	-0.474899	-1.2745	-1.15672	0.25114	0.332326	0.18487	-0.553236	-0.888947	0.301214	0.237956	0.365872	-0.487724	-0.293729	-0.0163247	-0.0140143	-0.832165	-0.855745	-0.896244	-0.844584	-1.005	-1.28302	-0.466483	0.093953	-0.534563	-0.395731	-0.363903	-0.724304	0.308623	0.205086
male	10.227	M/Ow	0.697323	0.890508	-0.448611	-0.00730898	-0.552233	-0.739885	-0.703191	-0.312104	-0.0531995	-0.699102	-0.272306	-0.335294	-0.296045	-0.549718	-0.75516	-0.306736	-0.4342	-0.721811	-0.0910645	0.558744	-0.0606647	0.531386	1.12738	0.187877	-0.541791	-1.70401	-0.724194	-0.711326	-0.489415	-0.468713	-0.818638	0.206162	-0.506776	-0.475873	-0.435402	0.0489066	-0.252155	-0.292817	-0.77504	-1.13325	0.0829559	1.03215	0.633344	-0.655778	0.858626	0.813119
male	10.241	Y/Nw	-0.230384	-0.214529	-2.17993	-1.24299	-2.3851	-1.96688	-2.50578	-1.92907	-0.703377	0.936181	-0.676518	-0.778498	-0.888179	-0.52245	0.823512	-0.703143	-0.571491	-0.711705	-0.587716	-1.46156	-1.00193	-1.93208	0.616313	-0.453219	-0.496241	-0.185075	-0.505817	-0.493748	-0.380362	-0.491711	0.854525	0.218443	-0.645661	-0.780731	-0.839832	-0.677971	-0.321687	-0.597582	-2.29017	1.53388	-0.540851	-0.136413	-0.271934	-0.678125	0.0731883	-0.250939
male	10.244	O/Ow	1.03884	1.48961	-0.0395581	0.107467	0.193633	0.0761094	0.270658	0.0246601	0.257334	-0.059979	0.0731227	0.230458	0.152483	-0.297876	0.0483315	0.223382	0.327564	0.142156	0.409952	0.59229	0.390169	0.925976	-0.577869	0.245779	-0.23276	-0.377236	-1.77243	-1.80112	0.501849	0.370385	0.0622345	-0.424998	-0.0597419	-0.294212	-0.294894	0.435288	0.484138	0.582142	-0.893879	-1.72968	0.13394	0.174305	0.20723	0.331678	-0.202518	0.509103
male	10.252	O/Ow	1.07548	0.768021	0.641521	0.192553	-0.27876	-0.100824	-0.136822	0.308485	0.429441	0.0726173	0.338649	-0.0462663	-0.119294	0.218998	0.135547	0.921858	0.830119	-1.14173	1.66383	1.83774	0.977868	0.297248	-0.489633	-0.00624092	0.154775	0.0984155	0.405105	0.380917	0.965398	0.84332	0.118811	-0.154265	0.095655	0.547	0.780744	0.0970053	1.18071	1.18886	-0.751644	-0.234021	0.100691	0.857021	1.57487	0.54165	-0.381948	0.0530779
male	10.252	O/Ow	1.96434	2.02304	-0.469354	-0.612858	-0.42808	-0.742216	-1.18353	-1.00868	0.40925	0.500627	0.554339	-0.118223	-0.0573922	0.419104	0.490984	0.8262	0.783798	-0.0301944	1.56111	1.24454	0.0661579	-0.0403683	-0.0775618	0.50376	0.452058	0.228508	0.208452	0.29687	1.04434	0.969091	0.515966	0.337243	0.468172	0.847817	0.981243	0.0983306	1.06138	1.02987	-1.08144	-1.16292	0.581092	0.793199	0.578633	0.154091	0.390679	0.509103
male	10.255	M/Ow	2.1487	2.56239	1.58441	0.756567	1.72629	1.79481	1.79142	1.90283	1.77881	-0.400137	1.58854	2.09015	1.93233	1.41799	-0.445396	1.97806	1.78975	1.00597	1.94024	1.51765	0.866682	-0.108199	0.147551	1.89085	1.24267	0.506968	-1.14995	-1.06419	0.928183	1.05297	-0.44364	1.42735	1.36722	1.13735	1.02724	1.86608	1.10702	0.839788	1.37553	1.76662	1.90103	1.39064	1.67493	0.656989	0.953527	1.57316
male	10.255	Y/Nw	0.554091	0.266694	-0.974195	-0.760164	-0.441514	-0.498379	-0.516711	-0.406414	-0.730985	-1.53633	-0.585732	-1.08013	-1.06319	0.0455494	-1.51747	-0.308969	-0.434695	0.810753	-0.204251	-0.0913909	-0.750989	-0.454931	-0.110629	-0.74551	0.2495	-1.85471	-2.7702	-2.68403	-0.802837	-0.858703	-1.5115	-0.1442	-0.192081	-1.50422	-1.4634	-1.18214	-0.713262	-0.476058	-0.390546	-0.590678	-0.542179	-0.47554	-0.272348	-0.796532	-0.279078	-1.16299
male	10.266	Y/Nw	1.06986	1.08213	0.136046	1.01439	0.922424	0.987785	0.584015	0.838262	0.563853	0.0928694	0.543352	0.295991	0.201861	0.187895	-0.0771458	0.771504	0.857712	0.584096	0.635886	0.797901	0.0444228	0.96203	0.804252	0.660001	0.178165	0.0919492	0.0369199	-0.106449	1.08949	0.863936	-0.0465788	1.27731	0.592712	0.0665408	0.0260376	0.388239	0.115181	0.181284	0.180718	0.0401336	0.621814	1.40692	1.00791	-0.266874	0.87385	0.813119
male	10.274	M/Lw	-0.786935	-0.798542	0.0921563	-0.647074	0.420895	-1.03924	0.408069	-0.773235	-0.522047	0.715297	-0.752483	-0.414996	-0.488309	-1.07953	0.682498	-1.0886	-1.2174	-0.03861	-0.77436	-1.27481	0.13719	-1.30139	-0.189605	-0.2463	-1.12827	1.29341	0.988737	1.07808	-1.095	-1.21943	0.64105	-0.284695	-0.715625	-0.944828	-0.966205	-0.184943	-0.524862	-0.394119	-0.101123	1.41996	-0.342366	-0.0250701	-0.816417	-0.746564	0.585782	0.965128
male	10.279	M/Lw	-0.541474	-0.400053	0.140883	-1.50525	-0.48705	-1.338	-0.592406	-1.375	-0.637729	1.06216	-0.876043	-0.945456	-0.931543	-1.09272	0.894794	-1.43904	-1.38059	-0.329992	-1.12111	-1.37102	0.052155	-0.826469	0.267971	-0.294022	-1.17527	1.58412	0.799588	0.776215	-1.00131	-0.921991	0.868664	-0.061831	-0.761472	-1.00993	-0.925754	-0.647543	-1.06796	-0.936805	0.1743	-1.32546	-0.26606	-0.718526	-0.68732	-0.879564	0.90158	1.11714
male	10.279	Y/Nw	1.19732	0.985942	-2.70647	-0.424203	-1.33709	-0.224012	-2.08212	-1.31781	0.0588861	0.457577	0.300369	0.246451	0.243314	-0.0230137	0.278994	-0.139085	-0.198421	1.55836	-0.395247	0.423959	-2.3136	-0.276913	0.756699	0.0585975	-0.0609101	0.659628	-0.114314	-0.0205595	0.210095	-0.0379591	0.298196	1.49588	-0.142465	-0.0213278	-0.0244979	0.0835572	0.472548	0.398217	-0.610714	-0.281431	0.133954	0.777401	0.811487	-0.421542	0.660021	0.357094
male	10.296	Y/Nw	0.34291	0.119809	-2.66136	-2.26467	-2.6208	-2.04016	-2.48084	-2.52806	-1.02808	0.876666	-0.759101	-0.918985	-1.0037	-0.868417	0.685954	-0.691527	-0.589128	0.480119	-2.09323	-1.74472	-2.94026	-2.77753	0.376773	-0.52402	-0.807593	0.118502	0.767466	0.943388	-0.783022	-0.698564	0.735077	0.424448	-0.661686	-0.990457	-0.59786	-0.613631	-0.904691	-1.09129	0.787936	1.23304	-0.707699	-0.734175	-0.527521	-0.949549	0.360411	-0.250939
male	10.299	M/Lw	-0.312205	-0.261481	0.684814	0.189747	-0.0972055	-0.164037	0.0556994	0.055294	-0.687121	0.191982	-0.782801	-1.51333	-1.58093	-0.881591	0.251874	-0.810819	-0.688531	-1.07534	-0.71389	-0.85137	-0.0501569	-0.029911	-0.360871	-0.886083	-0.89888	0.162195	0.568465	0.579591	-0.258538	-0.56965	0.255503	-0.866133	-0.699322	-0.95006	-0.859633	-1.38457	-1.15844	-1.03429	1.4811	0.448435	-0.624023	-0.354409	-0.630364	-0.427415	-0.304012	0.0530779
male	10.323	M/Nw	-0.0453866	-0.140458	-0.313564	0.205274	0.0114968	0.25	-0.84485	-0.357622	0.558161	1.35434	0.531864	0.709789	0.954883	0.322262	1.11081	0.814934	0.901602	0.33931	1.15185	0.719586	0.0693787	0.613654	0.86508	0.642239	0.381492	-0.700126	0.494352	0.352181	0.684415	0.450077	1.10745	0.592998	0.420058	1.08235	1.11256	0.754208	1.07952	1.04346	-0.77504	-0.87368	0.672175	-0.611527	-0.840141	-0.189037	0.776017	0.661111
male	10.323	Y/Nw	1.34496	1.17762	-1.77957	-2.02114	-0.603597	-1.18099	-1.01797	-1.60272	-0.764065	-0.159312	-0.111845	-0.252104	-0.370617	-0.735261	-0.255021	-0.0340545	0.00880226	1.99711	-0.593842	-0.637052	-1.81823	-2.15376	0.287081	-0.347019	-0.747401	0.312787	0.156057	0.0158226	-0.34677	-0.11383	-0.264851	0.708106	-0.69345	-0.605294	-0.546287	-0.327037	-0.111808	-0.355918	0.218313	0.416578	-0.510238	0.0642088	-0.0725635	-0.511125	0.296369	0.0530779
male	10.326	Y/Nw	0.497484	0.320533	-0.532712	-0.215917	-0.364157	-0.379768	-0.450072	-0.387022	-0.941393	0.826829	-0.834047	-0.869879	-0.611799	-0.842796	0.704481	-1.12103	-0.925595	0.075112	-1.60904	-1.43116	-0.890106	-0.708694	0.459605	-0.581965	-0.78652	0.000658529	1.46441	1.48155	-0.794902	-0.570273	0.712482	-0.250946	-0.871906	-0.93707	-0.641127	-0.272375	-1.27516	-1.21386	0.787158	1.05068	-0.724532	-0.684312	-0.911409	-0.930657	0.238769	-0.250939
male	10.334	Y/Nw	0.664513	0.425256	-0.448544	-0.213544	0.571095	-0.23051	0.42439	-0.863701	0.126233	-0.0420871	0.174059	0.386003	0.279947	-0.21356	-0.220469	0.522093	0.32937	0.893007	0.920753	0.365251	0.25331	-0.729114	0.579147	0.324601	-0.0975504	-0.886504	-0.804728	-0.668036	0.319115	0.502836	-0.2441	1.3098	-0.11876	0.0227772	-0.0544579	0.107604	0.353331	0.128541	-1.43024	1.09846	0.230201	1.15606	0.921238	-0.576639	0.949844	0.509103
male	10.337	M/Ow	0.288433	0.171999	-0.614231	-0.0170602	-0.118276	-0.445899	-0.153091	-0.320338	0.0719655	-2.31871	-0.208448	-0.96681	-1.08403	0.25885	-2.2324	0.240385	-0.576899	0.0710529	0.698174	0.0799883	-0.29569	0.167554	0.524347	-0.0613698	0.836414	-1.97406	-0.472355	-0.385189	-0.0306526	-0.571471	-2.20437	0.130722	0.120339	-0.459041	0.00485974	-0.676081	-0.369654	-0.170519	-0.61737	-0.387789	0.133656	-0.0177731	0.0147822	-0.412852	-0.233161	-0.706964
male	10.34	Y/Nw	2.6934	2.95337	0.0591966	-0.33856	-0.390796	-0.586554	0.0580172	-0.630141	0.121505	-0.349521	0.0303884	-0.245518	-0.341643	-0.0754459	-0.425769	-0.105857	-0.131151	-0.621869	0.0401749	-0.00803164	-0.174309	-0.649777	1.06491	-0.0032435	0.0270545	-1.13424	-0.312265	-0.377607	0.59259	0.673876	-0.407226	-0.0236068	0.324279	-0.14907	-0.275383	-0.187673	0.190184	0.221129	0.482801	0.677162	0.0667707	1.03879	0.986082	-0.544845	0.493618	0.0530779
male	10.34	Y/Nw	0.970803	0.888785	-0.944974	-0.0922778	-0.388043	-0.593507	-0.200158	-0.818856	-0.570558	0.439694	-0.281018	-0.410295	-0.277421	-0.571055	0.189004	-0.398924	-0.218887	0.0750164	0.441327	-0.292311	-0.14451	-0.213783	0.508477	-0.0285689	-0.711967	1.06914	-0.214023	-0.23949	-0.125669	-0.213093	0.232879	0.568028	-0.538827	-0.509221	-0.427185	-0.339176	0.0547911	-0.140355	-1.59767	0.261265	-0.265589	0.445938	0.203635	-0.93037	1.11301	0.509103
male	10.342	M/Lw	0.075216	-0.0338705	0.405586	0.535016	0.014879	0.275142	0.151689	0.316547	-0.222319	1.35117	-0.357999	-0.354232	-0.39858	-0.423294	1.2931	-0.450616	-0.381924	-0.641183	-0.124366	-0.370009	0.762543	-0.0226733	-0.0920872	-0.181692	-0.558751	1.42877	1.02812	1.11473	-0.153406	0.0768796	1.32406	0.660017	-0.170247	-0.178336	0.0507228	-0.212284	-0.220004	0.0404618	-0.776415	1.13585	-0.139112	0.0744322	0.187486	-0.262843	0.184662	0.509103
male	10.353	M/Nw	0.351477	0.545662	-0.691257	0.03547	-0.38343	-0.138443	-0.0684796	-0.677621	-0.143629	0.572476	-0.186263	-0.0692004	-0.104801	-0.142694	0.476663	-0.0289884	-0.0824755	0.100856	0.597331	1.00906	0.119386	0.286246	-0.0693032	0.140484	-0.241278	0.521581	0.439812	0.415696	-0.0788869	0.0561711	0.473584	0.408495	-0.0109844	0.239076	-0.0948889	0.54552	0.475284	0.305762	-1.63854	-0.530553	0.114516	0.456131	0.406192	-0.369891	0.431645	0.509103
male	10.356	Y/Nw	0.640191	0.619201	-0.448611	-0.815124	0.105452	-0.739885	0.0523223	-1.17694	0.837936	-0.29843	0.531864	0.244046	0.496954	0.309247	-0.381966	0.0891475	0.333886	0.636424	0.125095	0.183447	-1.01432	-1.23738	0.930654	0.88784	0.131956	0.692361	-0.0952671	-0.0417103	0.339171	0.450077	-0.380892	0.592998	0.618665	0.0133361	-0.0617565	0.395145	0.133329	0.340155	1.21545	0.943317	0.994578	0.772619	0.459993	-0.273203	1.27167	1.57316
male	10.359	M/Lw	-0.147073	0.318651	0.278648	0.577165	0.138525	0.694844	0.370595	0.787442	-0.523845	1.44231	-0.538383	-1.08582	-1.19034	-0.415912	1.32722	-0.673194	-0.543844	-0.0959062	-0.614054	-0.556138	0.0555016	1.07518	-0.441245	-0.547096	-0.516243	1.13545	1.18855	1.12889	-0.210393	-0.112439	1.30893	-0.605856	-0.274142	-0.651602	-0.426793	-0.926027	-0.428104	-0.529438	0.44421	-1.08767	-0.279499	-0.219333	0.0576787	-0.56093	0.132668	0.205086
male	10.362	M/Ow	0.321381	0.766182	-0.238352	-0.234912	-0.236661	0.203133	-0.837681	0.406081	-0.396577	-0.259569	-0.16254	-0.428426	-0.521104	-0.428435	-0.44295	-0.382734	-0.309956	0.482879	0.886109	0.886141	0.0108117	0.738467	0.651397	-0.0509829	-0.498577	0.476408	-0.340325	-0.325715	-0.0656466	-0.253796	-0.38856	0.758349	-0.452735	-0.55758	-0.532574	-0.0502006	0.0728843	-0.22128	-0.501629	-2.03202	-0.133021	0.903835	1.11569	-0.719224	0.860556	0.509103
male	10.375	O/Ow	0.716317	0.821172	0.419075	0.390748	0.55753	0.626234	0.776254	0.874529	1.57829	0.194036	1.04321	1.14806	1.06723	0.538066	0.218132	0.343389	0.390877	0.350356	1.29453	1.13856	0.662654	0.758118	-0.0653346	1.62341	0.510766	-0.193031	0.100173	0.11131	0.728104	0.68689	0.242605	0.941503	1.2952	0.880873	0.729849	1.49163	1.49013	1.01529	-0.540813	-0.800104	1.66575	0.919859	0.716862	0.684593	0.917909	2.18119
male	10.378	M/Lw	0.690618	0.397798	-1.06768	-0.933715	-1.22285	-0.768945	-0.731873	-0.835388	-0.817466	1.37359	-0.957441	-0.949741	-0.884468	-1.07584	1.17382	-0.689419	-0.81539	0.0701044	-0.79985	-1.35771	-0.95993	-1.01513	0.191213	-0.445417	-1.06374	0.848877	1.44141	1.45729	-0.503751	-0.412711	1.17138	-0.440282	-0.802423	-0.99412	-1.11763	-0.584408	-1.37503	-1.51725	-0.142324	0.2345	-0.501495	-0.45163	-0.586836	-0.839477	0.436228	0.509103
male	10.389	M/Nw	1.15599	0.686707	-0.516848	-1.70132	-0.343163	-1.42385	-0.481867	-1.71171	-0.90527	-0.104038	-0.51813	-0.569295	-0.650787	-0.703059	-0.0528097	0.0251913	-0.310348	0.534934	0.0474784	-0.457281	0.178172	-0.827423	-0.533148	-0.490349	-0.484404	-1.51259	0.494113	0.432845	0.0352957	0.105608	-0.100179	0.3225	-0.822655	-0.514689	-0.745724	-0.478377	-0.691752	-1.09419	-1.4107	-1.72246	-0.647348	-0.163581	-0.787306	-0.59178	-0.227987	-0.554955
male	10.395	Y/Nw	0.543615	0.155383	-0.294341	-0.365741	-0.770759	-0.126362	-0.57006	0.0590533	-0.657012	0.0874857	-0.233544	-0.258769	-0.398446	-0.553094	0.0857309	0.185991	0.136123	-0.170575	-0.187771	0.174347	-0.216693	-0.308133	0.125183	-0.219532	-0.397651	-0.20136	0.742182	0.681173	0.305772	0.112962	0.0436001	-0.741442	-0.942688	-0.292188	-0.274507	-0.314831	-0.676965	-0.580106	-0.139307	-0.0967879	-0.445243	-0.495007	0.0319698	-0.457286	-0.0297675	-0.250939
male	10.397	Y/Nw	1.14441	1.53171	-1.27271	-1.55068	-1.41794	-1.1193	-2.51516	-1.69515	-0.213427	-0.228298	1.06378	-0.113766	-0.2346	-0.10127	-0.358973	0.675524	1.02743	0.413468	0.441327	-0.467252	-1.75608	-2.26986	0.026157	0.329553	0.0625697	-0.585861	-0.270137	-0.138275	0.124279	0.124181	-0.404525	1.31906	-0.203325	0.206888	0.270589	0.247938	0.337802	0.299254	1.10731	1.61819	0.122334	0.504157	0.797559	0.13758	0.523367	0.205086
male	10.4	Y/Nw	0.506938	0.707227	0.332	0.389593	0.123697	0.176975	-0.243277	0.038651	-1.07108	-0.0887586	-0.831216	-1.26011	-1.1396	-1.01747	-0.198939	-0.524434	-0.454389	-0.420907	-0.527864	-0.784834	0.623899	0.728048	-0.118645	-0.93106	-1.0655	0.499254	0.310627	0.207913	-0.513222	-0.106166	-0.220809	0.0260681	-1.07537	-0.87811	-0.813008	-1.17195	-0.608481	-0.999434	-0.634933	-0.739204	-0.941156	0.441971	0.216859	-0.92903	0.243364	-0.250939
male	10.4	Y/Nw	0.375783	0.204454	-0.893618	0.361824	-0.723659	-0.0595958	-0.926929	-0.35414	-0.353423	0.728627	-0.606577	-0.834813	-0.943549	-0.900812	0.621633	-0.680278	-0.645351	-0.226323	-1.47998	-0.882775	-1.08808	0.277163	0.370764	-0.126526	-1.01581	1.39405	0.79712	0.812523	-0.613727	-0.420901	0.658395	-0.16045	-0.458127	-0.679199	-0.618373	-0.497813	-1.02403	-1.10036	0.474999	0.152703	-0.0486111	-0.95817	-0.0740503	-0.785869	0.992945	1.26914
male	10.419	Y/Nw	-0.00239929	-0.0497714	-1.91502	-1.44403	-1.75006	-1.40073	-1.65063	-1.0581	0.00239764	-0.948967	0.126061	-0.400529	-0.516551	0.080769	-1.00668	-0.0813404	-0.136539	0.305755	-0.170138	-0.633998	-1.38701	-2.10242	0.356795	0.202993	0.0828711	-0.520243	-1.18997	-1.21746	-0.094922	-0.200541	-1.02276	0.650272	-0.223924	0.0117152	0.0592756	-0.0666664	-0.285449	-0.118089	-0.953986	1.48304	0.182873	0.678851	0.29109	-0.338193	0.344986	0.205086
male	10.419	O/Ow	1.43864	1.2606	-0.355738	-0.223805	0.095105	-0.396434	-0.540608	-0.351577	0.0812822	-0.513189	0.363205	-0.211563	-0.207126	0.48097	-0.459377	0.480259	0.621839	0.234021	0.474559	0.571293	0.399774	0.205911	0.318511	-0.136757	0.52676	-0.232387	-0.179491	0.08578	0.562161	1.00429	-0.451634	0.641092	0.00786327	0.387948	0.605673	-0.0724249	0.391677	0.426299	-1.54942	-0.88921	-0.0887454	0.7369	0.371152	0.189338	-0.454531	-0.706964
male	10.419	Y/Nw	-0.342058	-0.420815	-1.46275	-2.51066	-2.12542	-2.02111	-2.31947	-2.00373	-0.782388	0.146866	-0.484622	-1.06342	-1.10044	-0.848632	-0.045417	-0.751807	-0.988389	0.0610742	-0.116231	-1.52097	-0.345446	-2.69037	0.872576	-0.506437	-0.965434	0.92178	-0.169569	-0.194944	-1.05562	-0.834392	-0.0383436	1.25576	-0.801756	-0.912074	-0.845032	-0.815871	-0.970721	-0.765883	-2.21894	0.549119	-0.567999	-0.375485	-0.255816	-0.901399	0.616228	0.205086
male	10.427	M/Nw	0.507542	0.983404	-1.0472	-0.994895	-1.29069	-0.722627	-1.39159	-0.873693	-0.567327	0.714949	-0.586787	-0.826071	-0.841369	-0.596854	0.62977	-0.438018	-0.369028	0.0956255	-0.577925	-0.271863	-0.243433	0.512525	0.409235	-0.375668	-0.690237	0.814072	0.709959	0.723072	-0.264926	-0.365654	0.589528	0.391007	-0.545186	-0.733012	-0.592207	-0.699665	-0.478487	-0.479913	-1.59666	-3.10337	-0.334848	0.372278	0.72836	-0.434286	0.137623	0.357094
male	10.43	M/Lw	0.0782455	0.240318	0.0537863	0.875451	-0.701066	1.10371	-0.61152	1.50667	-1.17139	1.07645	-0.892596	-0.819539	-0.928532	-0.938931	0.933265	-0.763351	-0.762138	-0.514592	-0.685427	-0.88539	-0.365854	1.47905	-0.188489	-0.853818	-1.06464	1.92921	0.11422	0.0123021	-0.197054	0.00500935	0.981651	-0.638722	-1.05067	-1.00317	-1.00658	-0.868231	-0.993165	-1.24075	0.871725	-1.33015	-0.892997	-0.681193	-0.31047	-0.874409	0.143741	-0.250939
male	10.433	M/Nw	-0.119748	-0.109451	-1.65689	-1.16066	-0.838572	-0.877726	-0.81412	-1.17983	0.360131	0.499735	0.102122	0.53038	0.463624	-0.207413	0.416996	0.287089	0.204547	1.13768	0.0924991	0.251528	-0.582214	-0.458442	0.171865	0.486107	-0.363353	1.7276	0.635985	0.574136	-0.112934	-0.457495	0.430676	0.180987	0.0167135	0.184171	0.366115	0.439519	0.5266	0.628174	-2.11496	-1.39832	0.492533	0.198638	-0.439782	-0.307696	0.953036	1.42115
male	10.436	M/Lw	0.455564	0.573518	-0.402746	1.24456	-0.214343	0.0101545	-0.387524	-0.413505	-0.0202257	0.559777	-0.424908	-0.863571	-0.971824	-0.436092	0.55879	-0.108322	-0.127344	-1.08319	-0.925253	-0.378575	-0.682679	0.945857	-0.524242	-0.12526	-0.411746	-0.695553	0.458983	0.506816	-0.0282433	0.0417461	0.56227	-0.541562	-0.124924	-0.144559	-0.0659818	-0.638799	-0.1413	-0.332878	0.615429	0.542561	0.0724968	-0.659481	-0.232566	-0.209412	0.163843	0.661111
male	10.436	M/Ow	0.821248	0.880675	-1.50161	-1.50461	-0.215351	-0.745653	-0.385267	-1.26984	0.549426	-1.19863	0.471236	0.33679	0.376666	0.625738	-1.13261	0.693622	0.745408	2.02232	0.301866	0.604982	-1.49553	-1.51988	0.114465	0.574517	0.470613	0.0377161	-0.736118	-0.762664	0.212219	0.220308	-1.16419	0.887565	0.484291	0.337931	0.494664	0.836908	0.594827	0.662589	0.103434	0.134408	0.641703	0.0250409	0.873825	0.145133	0.288238	0.509103
male	10.444	M/Nw	0.820026	0.572955	-1.36737	-0.340621	-1.12636	-0.308044	-1.15724	-0.473608	-0.948027	0.280215	-0.555593	-0.932683	-0.966454	-0.649686	0.22485	-0.338425	-0.39326	0.283615	-0.350788	-0.395913	-0.751448	0.0741001	-0.137662	-0.71377	-0.740544	0.678182	0.01438	0.100206	0.200658	0.374582	0.265896	-0.176744	-0.656595	-0.357689	-0.33935	-0.859696	-0.852002	-0.855201	-1.17983	-0.849678	-0.806997	-0.347836	0.171808	-0.47116	-0.28028	-0.554955
male	10.463	M/Lw	0.181102	-0.235003	-0.345289	0.653214	-0.420454	-0.683864	-0.373403	-0.358344	-0.846471	0.237277	-0.854806	-0.891096	-0.998888	-0.748926	0.255595	-0.90919	-1.0318	-1.30984	-0.575067	-0.519059	0.159997	0.320391	0.232002	-0.705159	-0.547189	-0.0416774	0.33603	0.421203	-0.505332	-0.676307	0.269367	-0.738035	-0.671262	-0.766003	-0.493387	-0.806459	-1.09682	-0.937147	-1.02794	0.654772	-0.767551	-0.166068	-0.535402	-0.546464	-0.427755	-0.706964
male	10.474	M/Nw	0.212159	0.363397	-0.785156	-1.07832	-0.838572	-0.224231	-0.768399	-0.254304	-0.42245	-0.227676	-0.157424	-0.272546	-0.217685	-0.119203	-0.260529	-0.223998	-0.118802	0.849996	0.301796	0.355352	-0.246441	0.258465	0.637478	-0.262976	-0.230465	0.31661	-0.0490959	0.00205544	-0.0126491	0.0557487	-0.247483	0.143532	-0.250373	0.0438218	-0.0473529	0.0794391	0.221217	-0.188996	-1.0637	-2.73875	-0.336327	-0.220176	-0.104086	-0.448459	0.0731883	-0.250939
male	10.474	M/Lw	0.301987	0.505945	1.94894	0.459186	1.64463	1.19181	0.775412	0.793634	0.218491	1.51777	0.157183	-0.686078	-0.436449	0.0167312	1.34432	0.399436	0.545699	0.274976	0.319834	0.321915	1.28932	0.351407	-0.209889	0.324432	0.0836251	0.470761	1.15332	1.36206	0.377574	0.627778	1.32452	0.421743	-0.121635	-0.045231	-0.135572	-0.16514	0.242007	0.0675456	1.22606	0.194673	0.543771	0.589278	0.198696	-0.290087	0.709896	0.813119
male	10.474	Y/Nw	0.377454	0.605091	0.970385	-0.290616	0.826099	0.0098494	0.420607	-0.589303	-0.582257	-0.0307818	-0.079329	-0.505485	-0.561537	-0.583145	-0.193012	-0.0433283	-0.209441	0.177446	0.925333	0.311308	0.570229	-0.862464	0.346493	-0.120346	-0.359413	-2.05934	0.837172	0.937049	0.376645	0.414765	-0.253341	1.81843	-0.768299	-0.389452	-0.478099	-0.19581	0.139968	0.572699	0.760174	1.22211	-0.334671	1.04429	1.98235	-0.786172	0.642837	-0.0989305
male	10.474	M/Lw	-0.0563734	-0.115414	0.524419	0.566665	0.040406	0.326145	0.328375	0.277877	-0.86662	0.784156	-0.560982	-0.884924	-0.933537	-0.674359	0.866801	-0.0275873	-0.0437348	-0.676101	0.0606625	-0.0351332	-0.0439924	0.485506	-1.00295	-0.835617	-0.711667	0.880433	0.541219	0.621845	0.0377464	0.0165058	0.902041	-0.665707	-0.794927	-0.335104	-0.350545	-0.957257	-0.377504	-0.686396	1.14585	0.131326	-0.815411	0.13711	0.0166141	-0.140185	-0.618798	-0.554955
male	10.477	M/Ow	1.60252	1.62561	0.00657777	-0.445005	0.912089	0.0299949	0.452953	-0.210768	0.768245	1.85786	1.03111	1.0643	0.955549	1.1225	1.74671	1.35737	1.54428	1.25245	1.48579	0.91657	0.631637	-0.558498	1.01547	1.21279	1.51645	0.0313531	-0.356361	-0.382122	0.874019	0.896759	1.7229	2.36277	0.553427	0.587996	0.589761	1.43625	1.44047	1.47773	-1.30515	0.268538	0.999708	1.94846	1.49047	0.482584	0.0361215	-0.0989305
male	10.477	M/Lw	-0.80256	-0.914428	1.96541	0.670108	1.27827	0.61459	1.21193	0.40424	-0.854015	0.743163	-0.850952	-1.03517	-0.875329	-1.02324	0.698009	-1.48406	-1.52507	-0.743093	-0.952805	-0.94014	1.30769	0.23695	0.300283	-0.611858	-1.12077	2.08631	0.963442	0.940407	-0.939474	-0.99856	0.654079	0.123721	-0.989024	-1.37872	-1.26975	-0.560425	-0.990648	-0.858782	1.22081	0.864665	-0.641177	0.123618	-0.529625	-1.00094	0.53827	0.357094
male	10.496	M/Nw	0.966124	1.06346	0.766871	0.876166	0.517365	0.464549	0.876998	0.383313	0.0227409	0.672969	0.383769	0.0193955	0.206626	0.353789	0.622088	0.398668	0.725171	-0.689732	0.268951	-0.0789608	0.836678	0.810065	-0.545037	0.336502	0.451964	0.213728	0.355697	0.477316	0.702851	0.985956	0.571343	-0.279234	-0.195792	0.387087	0.506939	0.39986	0.55388	0.523803	-0.205007	0.0784802	0.257869	0.627238	0.500499	0.14618	-0.125589	-0.0989305
male	10.512	Y/Nw	0.263582	0.274984	-1.48884	-0.288704	-1.69089	0.117638	-1.51329	-0.0551919	-0.781014	-0.612545	-0.558828	-0.603814	-0.538491	-0.48765	-0.800362	-0.910301	-0.842727	0.277619	-1.55047	-1.98473	-1.88124	-2.29889	1.45546	-0.408304	-0.260973	-1.6818	-0.385212	-0.243695	-0.586271	-0.422113	-0.831761	0.626938	-0.480791	-0.979169	-0.869632	-0.65388	-0.752162	-0.651709	0.934155	4.24746	-0.656815	-0.637722	-0.14608	-1.03254	0.334521	-0.858972
male	10.521	M/Nw	-0.0266524	0.284589	-1.19152	-1.13204	-1.76715	-1.55247	-1.34242	-1.50877	-0.315206	-0.236843	-0.497684	-0.209838	-0.222894	-0.671285	-0.248687	-0.712297	-0.646019	-0.845522	-0.414791	-0.0517136	-0.39846	-0.245701	-0.168828	-0.234628	-0.725037	0.339171	0.465643	0.40414	-0.30739	-0.245312	-0.191143	0.19332	-0.4744	-0.462591	-0.49265	-0.050859	-0.658105	-0.628101	-1.56316	-1.78757	-0.300095	-0.436223	-0.404473	-0.550191	0.27169	0.357094
male	10.523	M/Ow	2.11072	2.00767	-0.128129	-0.905522	0.339856	-0.0085504	0.204151	-0.327214	0.833544	-0.391419	0.587571	0.695975	0.561555	0.220492	-0.421128	0.732911	0.688772	1.28532	1.32535	0.957466	0.619937	-0.228324	0.119999	0.920393	0.130912	-0.101655	0.212861	0.074566	0.319778	0.260201	-0.453129	0.855187	0.477421	0.378559	0.504362	0.767638	0.981114	0.644148	-1.55148	-1.36315	0.906166	1.53833	1.15685	0.0866061	0.908599	1.42115
male	10.529	M/Nw	1.25289	1.30283	-0.16658	-0.956114	-0.609078	-1.01083	-0.426596	-1.47918	-0.79602	0.340919	-0.630151	-0.797296	-0.764504	-0.951673	0.248174	-0.601853	-0.565963	-0.43148	-0.209251	-0.307983	0.780034	-0.011049	0.00411624	-0.745612	-0.942485	-0.448697	0.460585	0.552205	-0.33226	-0.444768	0.210203	0.308122	-0.7698	-0.896729	-0.919479	-0.253027	-0.993165	-0.930894	-1.96292	-1.92313	-0.838574	0.589278	0.198696	-0.754548	0.143741	-0.250939
male	10.54	Y/Nw	1.28336	0.911372	-0.634233	-1.72006	-0.636435	-1.44124	-0.263337	-1.53118	0.227966	-0.621068	0.191872	0.132361	0.101543	0.0813607	-0.60668	0.23604	0.40732	0.382945	0.343851	0.494107	-1.20846	-2.32534	-0.82859	0.231579	0.158884	-0.807933	0.165037	0.0665704	-0.0726328	0.22715	-0.599239	-0.40885	0.046767	0.582593	0.600622	0.163164	0.156208	0.189518	1.24758	1.3902	0.142639	1.25702	0.80496	0.0124664	0.0212346	0.0530779
male	10.548	M/Lw	-1.60827	-1.62277	0.162353	1.65995	1.19344	1.38715	1.43366	1.24446	-1.06332	0.904169	-1.27873	-1.18481	-1.19664	-1.40538	0.672065	-1.53971	-1.41326	0.578968	-1.81614	-0.975697	0.629752	1.19664	-0.0792013	-0.815287	-1.48638	2.07784	1.41659	1.55502	-1.24557	-1.17201	0.691634	-0.484889	-0.827909	-1.53625	-1.5482	-0.889539	-1.82376	-1.76436	-0.988124	0.860375	-0.847672	-1.01291	-1.07058	-1.2621	0.824431	0.509103
male	10.556	M/Nw	1.18942	1.01967	0.537509	-0.660613	0.0445408	0.369457	-0.332125	1.04876	1.10318	2.10154	0.854612	0.701799	0.606752	0.716692	2.0599	0.98028	0.947069	0.58131	1.00188	0.898727	0.40486	0.256684	0.161669	1.03276	0.743029	0.851606	1.30779	1.49427	1.12225	1.06429	2.01888	0.688099	1.34074	0.87202	1.16496	0.698867	1.50181	1.4795	0.235303	-1.88494	1.25908	0.198216	0.00145296	0.896984	0.176949	1.11714
male	10.559	M/Lw	-0.308875	-0.352266	0.554247	0.0582169	-0.0696104	0.389819	0.171344	0.57772	-0.311137	1.80842	-0.473089	-0.460271	-0.514789	-0.141341	1.74397	-0.452347	-0.535223	-0.235197	-0.106192	-0.201649	0.131304	0.773002	-0.665553	-0.529059	-0.176102	1.32252	1.52885	1.47143	0.166238	-0.237401	1.76981	-0.65822	-0.49898	-0.327203	-0.182149	-0.214028	-0.0034645	-0.160009	0.839917	-1.50813	-0.406587	-0.627671	-0.831049	-0.214788	-0.502928	-0.554955
male	10.559	Y/Nw	-0.0458064	-0.249379	-0.494288	0.124757	-1.76179	-0.0316308	-1.74997	-0.106894	-0.981167	-0.123788	-0.809672	-1.0652	-1.14913	-1.09505	-0.103753	-1.08678	-1.08814	-1.27776	-1.21875	-1.91025	-1.2848	-1.28063	-0.575542	-0.741419	-1.14414	0.298828	-0.11286	-0.138118	-0.777349	-0.758995	-0.0849087	-0.437893	-0.847577	-0.821197	-0.794536	-0.924809	-1.2836	-1.15642	1.6882	2.947	-0.800728	-1.08533	-0.7299	-0.709645	0.025421	0.0530779
male	10.564	M/Lw	-0.00239929	-0.102565	-0.0317011	0.08654	0.0325096	0.131491	0.187072	0.181932	-0.864637	1.1464	-0.656359	-0.356319	-0.494818	-1.00822	0.990372	-0.980085	-0.948836	0.0992701	-0.643342	-0.529671	0.0469533	0.178809	0.271727	-0.382455	-1.04609	1.3387	0.875247	0.775382	-0.598782	-0.853805	1.0216	-0.0272004	-0.814367	-0.904984	-0.823608	-0.440971	-0.694603	-0.870798	-0.161718	-0.200631	-0.58511	-0.415351	-0.467893	-0.740199	0.42536	0.357094
male	10.567	M/Lw	-0.467414	-0.354734	0.0244895	0.133946	-0.338224	0.0528715	-0.193171	0.310444	-1.2997	1.93426	-1.18505	-1.36771	-1.44726	-1.4006	1.79621	-1.13382	-1.28605	-0.410165	-1.38718	-1.47273	0.243554	0.732698	-0.900374	-1.13587	-1.49592	1.64775	1.91675	1.93139	-0.949227	-0.96477	1.74806	-0.86276	-0.950264	-1.25043	-1.10426	-1.50735	-2.13307	-1.91539	-0.459131	-1.26924	-1.08627	-1.99478	-1.25902	-0.771766	-0.181186	0.0530779
male	10.57	Y/Nw	-0.528933	-0.598933	-0.983596	-0.081629	-1.28978	-1.03973	-0.988272	-0.675986	-1.0265	-1.30795	-1.04953	-1.18369	-1.26408	-1.1372	-1.36545	-1.30203	-1.2411	-1.13486	-1.70151	-1.14201	-1.65871	-0.939782	-0.278008	-1.10401	-1.11648	-1.4604	-0.312265	-0.298263	-1.11125	-1.07012	-1.37718	-1.11452	-0.720338	-1.39	-1.24308	-1.13052	-1.57459	-1.47891	1.48519	1.81004	-0.963368	-0.442421	-1.10907	-1.16907	0.327215	-0.250939
male	10.57	Y/Nw	0.288433	0.0680687	1.5413	1.36733	0.601553	0.889908	0.61567	1.07459	-0.404363	0.271366	-0.208448	-0.760112	-0.688264	-0.202312	0.269405	-0.012368	0.350572	-1.43294	1.00869	0.593438	1.28181	0.758451	0.315016	-0.331858	-0.179231	0.537981	0.355822	0.29381	0.69674	0.64686	0.227112	-0.721347	-0.4714	-0.302872	-0.165537	-0.737486	-0.000484189	0.26728	0.422403	1.18659	-0.153809	0.562163	1.67493	-0.354231	0.0832889	-0.0989305
male	10.57	Y/Nw	1.67305	1.3282	0.573952	0.016342	0.660403	0.60155	0.721676	0.512965	-0.34629	-1.10057	0.326276	-0.0450668	0.0138425	0.0933037	-1.15568	0.57748	0.62784	0.56605	1.40774	0.914584	0.48234	-0.778878	0.752919	-0.424574	0.0133457	-0.50433	0.0910344	-0.133164	0.405206	0.517668	-1.12601	0.581081	-0.583503	0.238397	0.302685	-0.120355	0.585209	0.759726	0.14683	1.67097	-0.482625	1.36751	1.75369	-0.469338	0.0259237	-0.858972
male	10.575	Y/Nw	-0.298182	-0.231187	0.049367	-0.647074	-0.874073	-0.910932	-0.848689	-0.773235	-0.916029	0.572476	-1.00728	-1.24642	-1.18901	-1.35169	0.50513	-0.86909	-1.02694	-1.04725	-1.1853	-1.27481	-0.110033	-1.02769	0.433707	-0.689863	-1.4129	-1.29226	0.951373	0.741109	-0.996545	-0.782758	0.474611	-0.542088	-0.726113	-0.927605	-1.05077	-0.830982	-1.12446	-1.19634	0.328887	0.844249	-0.669958	-1.34076	-1.55792	-0.848387	0.428736	0.661111
male	10.581	M/Nw	0.933052	1.33702	-0.586197	0.192578	-0.0660924	0.157054	0.103083	0.270476	-0.162156	-0.49737	-0.33723	-0.286712	-0.425441	-0.378758	-0.455979	-0.6223	-0.617751	0.411751	-0.125131	-0.571346	-0.0820078	0.47423	-0.343703	-0.135584	-0.399843	-0.542614	-0.204922	-0.157029	-0.104217	-0.266956	-0.470068	-0.329273	-0.247289	-0.463117	-0.592207	-0.305688	-0.380611	-0.381698	-1.00703	-0.606243	-0.220997	-0.191495	-0.401356	-0.377298	-0.0161924	0.0530779
male	10.589	M/Nw	1.7657	1.83488	0.161758	0.675133	0.511574	0.760636	0.208679	0.0719857	0.0719655	1.27862	0.0482642	-0.107381	-0.164144	-0.302023	1.16291	0.0192262	-0.0332086	0.355593	1.06044	1.20958	0.659116	0.640272	0.0638186	0.0209526	-0.250924	0.382917	0.732266	0.708754	0.366107	0.274592	1.1494	1.01984	-0.291765	0.165634	0.0730184	-0.135719	0.469368	0.503019	-1.05061	0.0265205	0.197537	1.80488	1.25989	-0.251643	0.478852	0.661111
male	10.605	M/Nw	0.594531	0.902918	-0.264921	-0.64282	-0.595181	-1.09326	-0.336327	-0.862045	-0.435417	0.45833	-0.430632	-0.427625	-0.533011	-0.863795	0.429411	0.119716	0.134015	-0.63648	-0.297638	-0.147678	0.334535	-0.00332937	-0.199933	-0.135034	-0.787873	0.250966	0.676716	0.724906	-0.0421678	-0.0691105	0.438112	0.749392	-0.577624	-0.154596	0.102459	-0.216307	-0.598496	-0.695148	-1.23072	-1.3018	-0.352253	-0.279937	-0.56395	-0.220309	0.00489597	0.357094
male	10.605	Y/Nw	-0.461099	-0.362476	1.55866	-0.742597	1.59408	0.189408	0.816107	-0.202902	-0.840814	-0.509501	-0.381866	-0.733039	-0.727665	-0.820861	-0.607455	-0.777865	-0.848023	0.848993	-0.143946	-0.969035	1.2422	-1.07035	0.737808	-0.312092	-0.472749	-2.49835	0.336568	0.557308	-0.468491	-0.413264	-0.607239	0.627879	-0.599303	-0.973011	-0.792465	-0.317918	-0.954873	-1.11126	0.539982	0.739574	-0.519131	-0.458649	-0.696578	-0.957483	0.521536	-0.250939
male	10.608	M/Lw	-0.316902	-0.406884	0.156691	0.377573	0.14262	0.354318	0.120315	0.327238	-0.0711273	1.3235	-0.137485	0.133925	0.173559	-0.144257	1.30207	-0.232199	-0.191773	-0.0983204	0.609111	0.309473	0.028621	-0.183881	-0.321402	-0.056119	-0.153388	1.29027	0.874217	0.92357	-0.279593	-0.0856095	1.27921	0.019729	-0.144836	-0.22378	-0.208444	-0.142396	0.380938	0.480354	0.255195	1.15454	-0.0056763	0.0825909	0.434725	-0.0970931	-0.00553746	0.205086
male	10.616	M/Ow	2.25419	2.45085	-0.378525	-0.323764	0.0636622	-0.611546	-0.0856575	-0.859768	2.55102	0.144013	2.8147	2.19807	2.22954	2.16166	0.106051	2.51764	2.68704	0.203464	2.05083	1.88485	-0.892907	-0.910394	0.142828	2.29835	2.31105	-0.645846	-2.11246	-1.9172	3.07275	3.1809	0.141734	1.55382	2.54615	2.01748	2.17955	2.3017	2.17331	2.27995	1.1029	1.25547	2.44746	1.94846	1.9848	1.50081	0.664305	1.11714
male	10.616	M/Lw	0.453349	0.430036	-0.602022	-0.132622	-0.965369	-0.785335	-0.705229	-0.764336	-0.924876	0.511932	-0.771726	-0.827219	-0.872683	-0.838497	0.476784	-1.06718	-1.037	-0.950807	-0.770515	-0.508003	-0.0678844	0.262198	-0.0368522	-0.594907	-0.956554	1.91869	0.456926	0.358317	-0.650606	-0.629891	0.479606	0.102919	-0.676516	-0.99465	-1.03188	-0.551168	-1.22221	-1.16073	-1.06831	-0.822046	-0.752524	-0.327266	-0.295306	-0.693122	0.00647019	-0.0989305
male	10.619	M/Ow	2.15671	1.89247	0.654317	0.808406	1.48418	1.14186	1.51229	0.998141	2.28664	1.18508	2.33187	2.54077	2.36511	1.97783	1.13017	2.32064	2.39239	0.996494	2.89908	2.87773	-0.0512437	0.0813697	0.000771967	2.64756	1.84652	2.36422	-0.610426	-0.491569	2.36015	2.1606	1.11791	1.33825	2.34543	1.59557	1.61093	2.8818	2.28562	2.19726	1.42207	1.47337	2.47274	2.95154	2.98981	1.53819	0.75546	1.72517
male	10.622	M/Ow	0.311428	0.191481	-0.816123	0.297568	-0.435933	0.0989566	-0.369725	0.0286268	0.514134	-0.0863998	0.188523	0.392698	0.451533	-0.0715459	-0.0610533	0.569014	0.494245	0.174288	0.538739	0.586964	-0.483067	0.558306	-0.262969	0.513663	-0.151356	0.178136	-0.440411	-0.576945	0.469576	0.186656	-0.0476324	0.199453	0.0311315	0.237785	0.145417	0.565549	0.544505	0.612092	-0.632052	-0.569433	0.647723	0.438471	-0.0148435	-0.0183404	0.712917	1.42115
male	10.625	Y/Nw	0.649808	0.73709	0.962286	0.900065	0.173673	0.900819	0.308056	1.20956	-0.825992	-0.0679434	-0.537303	-0.94364	-0.905249	-0.946711	-0.218261	-0.36601	-0.293808	-0.839306	-0.407903	-0.130665	0.596076	1.31962	0.436523	-0.666751	-0.884814	-0.328456	-0.0381556	0.0549926	-0.447552	-0.425914	-0.182001	0.214302	-0.887952	-0.579391	-0.572629	-0.804882	-1.08844	-0.920923	0.689948	-0.944713	-0.757498	0.262326	0.382158	-0.868339	0.28502	-0.250939
male	10.63	Y/Nw	0.334191	0.275481	-1.34631	-0.509847	-1.38441	-0.586554	-1.08339	-0.81352	-0.786465	-0.601739	-0.239592	-0.474341	-0.206653	-0.743957	-0.66069	0.0935052	0.238831	-0.0233754	-0.721813	-0.710016	-1.74603	-0.898353	0.382443	-0.337185	-0.626397	-1.13424	-0.272675	-0.218919	-0.0333109	-0.25151	-0.671759	0.0153545	-1.07595	-0.422804	-0.400826	0.0964729	-0.0921803	-0.38097	0.938432	0.851452	-0.605059	0.34175	0.2877	-0.737506	0.327215	-0.250939
male	10.633	M/Lw	-0.659207	-0.52745	0.812727	-1.98235	-0.455397	-2.57141	-0.122642	-2.41564	-0.401882	1.05654	-0.817711	-0.516063	-0.536126	-0.321633	1.00744	-0.764729	-0.980722	-1.62209	-0.429173	-0.624122	0.362988	-1.33267	-0.39322	-0.38768	-0.367823	1.22347	0.866782	0.88039	-0.248319	-0.448735	0.994565	-0.604156	-0.614017	-0.547189	-0.758517	-0.351987	-0.18216	-0.215759	0.875859	-1.2316	-0.324443	-0.37899	-0.590342	-0.578702	-0.0643879	-0.0989305
male	10.636	Y/Nw	0.97707	1.16789	0.788894	0.623607	0.643293	0.790522	0.603842	0.708331	0.395955	0.742647	-0.180221	0.0592914	-0.0644462	-0.234133	0.72912	-0.439577	-0.462663	-0.0370875	0.357286	0.355521	0.148262	0.38264	-0.624004	0.244652	-0.297856	0.752892	0.817792	0.938277	0.00327122	0.0740033	0.722103	0.729637	0.227588	-0.309951	-0.358328	-0.0652215	-0.237266	0.0202142	1.27614	0.463581	0.437829	0.840892	0.795981	-0.0138488	0.390063	1.11714
male	10.644	M/Ow	1.00462	0.647107	0.279775	0.456531	1.06804	0.782253	0.491574	-0.288332	1.29582	0.678825	1.16807	1.41797	1.28185	0.835168	0.588216	0.55853	0.857712	0.946144	0.846211	0.991574	-0.151565	-0.0896145	0.690142	1.27103	0.973448	0.0293078	0.0112692	0.0229874	1.13293	1.03195	0.553296	1.99314	1.11035	1.08379	1.3082	1.30695	1.39335	1.33275	0.87867	1.11694	1.25971	0.872636	1.06851	0.667895	0.454146	0.965128
male	10.649	M/Nw	0.716545	0.759799	-0.869881	-1.08572	-0.87307	-0.748985	-1.06353	-0.82428	-0.627847	-0.0416008	-0.603612	-0.886943	-0.926334	-0.482663	0.0328113	-0.587215	-0.492652	0.411085	-0.80495	-0.65868	-0.43272	-0.284361	-0.630593	-0.710061	-0.528886	0.453306	-0.505817	-0.49739	-0.583937	-0.525735	0.0211133	-0.195041	-0.779024	-0.537288	-0.408847	-0.63828	-0.635648	-0.664531	-0.845185	-1.61199	-0.643718	-0.287469	-0.179524	-0.184413	-0.60265	-0.402947
male	10.655	M/Lw	1.64489	1.49823	2.17001	1.30524	1.80872	1.15247	1.76909	1.54828	0.505611	1.66844	0.0761677	0.502882	0.410634	-0.291843	1.65461	0.0283512	0.275684	-0.6254	0.464001	0.505896	1.64228	1.21832	-0.837669	0.550314	-0.324694	1.30117	0.913824	1.06231	-0.21322	-0.207716	1.60898	0.154768	-0.00679014	-0.226351	-0.21274	0.340187	0.641967	0.46474	0.933678	0.092913	0.622783	0.634204	0.819078	0.360559	0.305148	1.57316
male	10.668	M/Nw	-0.358251	-0.23133	0.319137	-0.322594	0.620715	-0.0890579	0.701812	-0.0700848	-0.902344	-0.479471	-0.682242	-0.60181	-0.574061	-0.988556	-0.577051	-1.16223	-1.13322	0.500314	-0.0270064	-0.282045	0.706122	0.167445	-0.055764	-0.629368	-1.06396	-0.371716	0.0305129	0.11981	-0.861998	-0.81357	-0.547362	-0.320959	-0.943731	-0.755461	-0.849354	-0.415794	-0.128668	-0.267419	-0.832406	-1.00934	-0.721776	-0.487397	-0.958596	-0.800012	0.22423	0.0530779
male	10.674	M/Nw	1.30883	0.984073	-0.651385	-0.331717	-0.103144	-0.350035	-0.61152	-0.40962	-0.714859	0.340919	-0.630151	-0.875148	-0.775439	-0.671346	0.293847	-0.537253	-0.533267	0.56587	-0.420884	-0.465458	0.10099	-0.011049	-0.167088	-0.396946	-0.722604	0.6927	0.229675	0.320818	-0.298458	-0.20258	0.295919	0.611112	-0.845419	-0.737073	-0.727857	-0.47902	-1.02748	-1.10304	-1.52001	-0.65245	-0.424959	-0.173005	-0.565053	-0.694617	0.386379	0.205086
male	10.682	M/Lw	-0.856	-1.01887	-0.415917	0.300259	-1.00484	-0.624004	-1.05111	-0.637921	-1.07396	0.257737	-1.16135	-1.37601	-1.25152	-1.24963	0.238731	-1.13782	-1.35222	-1.36304	-1.76971	-0.923308	-0.727341	0.264577	-0.332073	-1.05993	-1.30559	0.117734	-0.561595	-0.551848	-0.728078	-0.674561	0.220625	-0.795512	-1.08618	-1.30657	-1.35322	-0.795904	-1.13728	-0.850955	0.682177	0.0538898	-0.956408	-1.14037	-0.635568	-0.686006	-0.217113	-0.0989305
male	10.71	Y/Nw	-0.871968	-0.741008	-0.87243	-0.836169	-0.659569	-0.51692	-0.210566	-0.398024	-0.08348	-2.44776	-0.196986	-0.514345	-0.423384	-0.452865	-2.56339	-1.15211	-1.08691	0.576171	-0.10991	-1.02553	-0.550905	-1.71252	0.685672	0.0326043	-0.544759	-0.847883	-1.83607	-1.69472	-0.637984	-0.51194	-2.54684	0.576649	-0.211957	-0.568951	-0.560965	-0.121434	-0.633025	-0.569509	-0.603629	1.89994	-0.152785	0.769888	-0.0385751	-1.04496	1.24897	0.509103
male	10.71	M/Lw	-0.207775	-0.0774109	0.28657	-0.418889	-0.108393	-0.630094	-0.0699704	-0.4758	-1.13708	0.333015	-1.0738	-0.989111	-1.06173	-1.14207	0.1552	-1.12533	-1.09586	-0.54198	-0.570138	-0.559883	0.379182	0.249375	0.130291	-0.924816	-1.2469	0.740959	0.119188	0.133827	-0.965788	-0.779547	0.168445	-0.366366	-1.23024	-1.34093	-1.28484	-1.30536	-1.40406	-1.44878	-0.215465	-1.37764	-0.935503	-0.343669	-0.398479	-1.04445	0.367688	-0.0989305
male	10.729	Y/Nw	0.0965444	0.103331	0.361606	0.801356	0.26333	1.16815	-0.551684	1.20319	-0.246119	0.293635	-0.262541	0.102464	-0.0219975	-0.646826	0.109851	-0.7493	-0.648286	0.201273	-0.39307	-0.330405	0.565711	0.96203	0.913777	0.167747	-0.697082	0.546288	0.194489	0.248813	-0.398246	-0.517202	0.128895	0.618281	-0.546198	-0.696082	-0.580209	0.118365	-0.446724	-0.629247	-0.453977	-0.393412	0.0201905	0.453277	0.486739	-0.688608	0.956635	0.965128
male	10.729	Y/Nw	1.99	1.6289	0.468068	0.951998	-0.120333	0.266065	-0.221743	0.29763	-1.06759	0.770781	-0.735472	-1.15511	-1.25847	-1.30562	0.552239	0.0329827	-0.0933427	-1.29032	-1.05237	-0.709859	0.0493406	0.771115	0.513288	-0.770233	-1.44158	-0.808109	0.957176	0.934129	-0.654897	-0.747315	0.577639	0.0193411	-0.945387	-0.766051	-0.411425	-1.01248	-0.829058	-0.730416	0.837783	0.314733	-0.761599	-0.140121	-0.372546	-0.9597	0.8193	0.509103
male	10.734	M/Lw	0.254093	0.248999	-0.641742	-0.237721	-0.143074	-0.123747	-0.0626803	-0.237954	-0.602722	0.74768	-0.345805	-0.392825	-0.289199	-0.625497	0.643567	-0.102409	0.00532199	0.598771	-0.316811	-0.942446	0.0155435	-0.69998	0.27632	-0.264702	-0.518648	-0.342864	0.5083	0.678095	-0.450993	-0.53255	0.634397	0.136282	-0.615334	-0.630761	-0.535845	0.10227	-0.649508	-0.309265	-1.32228	0.987975	-0.403518	-0.710594	-0.764649	-0.637019	0.256382	-0.0989305
male	10.734	M/Lw	0.0970579	0.130154	0.216357	0.42916	-0.708845	-0.426824	-0.333541	-0.279008	-0.787916	0.169845	-0.733548	-1.34176	-1.30146	-0.992716	0.160164	-0.790664	-0.637031	-1.67316	-0.785516	-0.441717	-0.336219	-0.079985	-0.28255	-0.54994	-1.08256	0.664894	0.632572	0.644256	-0.192983	0.000665177	0.194993	-0.983662	-0.819806	-0.784428	-0.711821	-0.965222	-1.07776	-0.857757	1.13662	1.04098	-0.536169	-0.212288	-0.491717	-0.393343	-0.00895	0.509103
male	10.737	Y/Nw	0.259498	0.511163	0.333845	-2.35489	0.381025	-3.13459	0.241849	-2.92325	0.265106	0.100591	-0.179885	-0.189577	0.0460211	-0.104057	0.0738904	-0.397074	-0.326492	-0.574187	-0.0639704	0.456929	0.632543	-2.6354	0.13615	0.151181	-0.144041	0.396506	0.0581311	0.0332265	0.168636	0.139315	0.0985245	-0.395612	-0.148983	0.0232417	-0.0843761	0.310638	0.013876	0.0457438	-0.649267	0.750481	0.274295	0.306563	2.51128	-0.365967	0.520419	0.661111
male	10.756	M/Lw	-0.89354	-0.803441	0.794397	0.311874	0.454002	0.278938	0.508851	0.36574	0.142811	0.27377	-0.86005	-0.742861	-0.698092	-0.700923	0.297342	-1.34832	-1.25978	-0.423969	-1.33872	-1.12797	0.469431	0.613871	-0.673727	0.00165972	-0.848015	1.78746	0.411717	0.314637	-0.454936	-0.526266	0.305758	-0.608643	-0.170247	-1.01013	-0.898152	-0.484147	-0.651601	-1.10885	0.616846	-0.6572	0.160469	-0.0215986	0.652669	-0.571243	0.634885	1.42115
male	10.764	M/Lw	0.0945355	0.204454	-0.0958462	-0.893981	0.0163759	-0.325396	0.235336	-0.398956	-0.159583	0.92587	-0.342659	-0.420997	-0.514683	-0.682979	0.805349	-0.0956212	-0.119279	0.734836	-0.575489	-0.196554	-0.447905	-0.330321	0.370764	-0.0177121	-0.794698	0.565077	0.526212	0.541056	-0.0698645	-0.0729764	0.83079	0.37276	-0.382083	-0.144025	-0.373122	-0.270551	-0.471985	-0.511779	0.742239	-1.12511	0.060846	-0.447129	-0.159388	-0.590002	0.992945	1.26914
male	10.773	Y/Nw	-0.0908321	-0.407489	-3.29247	-1.26834	-2.91801	-1.965	-2.84889	-1.87378	-0.567086	0.0578876	-0.840504	-0.477427	-0.615901	-1.25508	-0.230143	-1.42956	-1.5458	-0.0719868	-2.57734	-1.86412	-3.67305	-1.63871	1.53508	-0.0243069	-1.30142	0.261097	0.427261	0.277521	-1.05562	-1.0527	-0.248639	-0.433114	-0.815261	-1.55169	-1.41285	-0.26639	-1.75251	-1.61812	1.04896	0.865184	-0.20297	-0.721039	-0.689838	-1.24232	1.65655	1.42115
male	10.773	Y/Nw	0.58306	0.781985	-0.943783	-0.560024	-0.78712	-0.469916	-0.84485	-0.221069	-0.426233	0.302579	-0.272306	-0.312575	-0.374228	-0.679865	0.177826	-0.702619	-0.768151	0.296865	-0.577423	-0.191851	-1.40445	0.120046	0.427917	-0.254204	-0.753896	0.109459	-0.134575	-0.0417103	-0.592988	-0.539389	0.144404	0.8251	-0.550911	-0.638943	-0.613329	0.189967	-0.111979	-0.468643	1.03449	-1.39282	-0.339503	-0.351999	-0.66679	-0.739944	0.6108	0.357094
male	10.775	Y/Nw	0.657587	0.921509	-2.84821	-1.27736	-2.42299	-1.3927	-1.55486	-1.20196	1.00678	0.237277	0.635616	0.424749	0.36733	0.48124	0.255595	0.802818	1.07257	0.420808	0.025867	0.424922	-2.93307	-1.92859	-0.375666	0.944901	0.528082	-0.0416774	-0.101083	-0.23582	0.966357	0.797319	0.269367	0.409085	0.852232	0.778721	0.71025	0.750278	0.624338	1.37653	0.397393	1.45657	1.04565	0.555432	0.910374	0.375304	0.49087	1.11714
male	10.789	M/Ow	1.2236	1.28749	-1.33342	-0.966105	-0.476299	-0.21251	-0.625668	-0.369967	-0.281172	-1.09491	0.0797249	-0.31643	-0.331593	-0.318843	-1.13363	-0.209081	-0.100419	1.63648	0.425037	0.755627	-0.35382	-0.0304407	1.08268	-0.0755692	-0.368627	-0.658748	-1.46118	-1.44915	0.110544	0.108202	-1.1395	0.483483	-0.377924	-0.273478	-0.380541	-0.182821	0.592052	0.838689	-1.94153	-1.90268	-0.121421	0.819418	0.853585	-0.579896	0.73013	0.357094
male	10.797	Y/Nw	0.720142	0.920377	-0.296303	-0.159467	-0.386089	-0.35493	-0.587011	-0.564254	-0.588226	0.189753	-0.459381	-0.883887	-0.98042	-0.662795	-0.0408871	-0.262413	-0.154307	-0.242711	-0.604815	-0.210929	-0.29774	-0.0606808	0.165778	-0.502489	-0.634655	-0.231801	0.0548852	0.150373	-0.823452	-0.883968	-0.0219845	-0.287819	-0.45692	-0.373213	-0.49674	-0.902605	-0.716888	-0.546175	0.0259124	-0.197514	-0.349272	0.044799	-0.54071	-0.903482	0.656094	0.205086
male	10.803	M/Nw	1.00989	1.15501	0.669416	-1.10463	-0.198136	-1.01193	-0.102948	-0.940137	-0.681901	0.690928	-0.363898	-0.311833	-0.450017	-0.496166	0.599547	-0.371324	-0.178076	-0.659656	-0.438509	-0.234855	0.990948	-0.147488	-0.370294	-0.452929	-0.178301	-0.250475	0.0843152	0.132371	-0.167377	-0.00300119	0.629852	0.107361	-0.537854	-0.238786	-0.206562	0.144847	-0.748896	-0.197621	-0.722879	-1.93839	-0.590604	0.218584	0.171379	-0.316321	-0.511882	-0.858972
male	10.811	M/Lw	0.640191	0.56494	1.17195	1.26819	1.74966	1.14989	1.51613	1.00791	-0.975421	1.30426	-0.540362	-0.664722	-0.608777	-0.718909	1.11081	-0.867571	-0.868336	0.296865	-1.00974	-0.781604	1.02303	0.98386	0.0563287	-0.413845	-0.81628	1.4048	0.572968	0.549127	-0.627513	-0.362699	1.10745	-0.180674	-0.639181	-0.675181	-0.506573	-0.310156	-0.532507	-0.503808	0.220204	0.510699	-0.628554	0.253564	-0.146736	-0.839414	0.362974	-0.0989305
male	10.816	Y/Nw	0.271532	0.207065	0.777569	1.13261	0.795316	0.687912	0.914136	0.622665	0.132558	-0.437258	0.0217739	-0.366967	-0.345255	-0.193605	-0.491891	-0.0025444	0.167931	-0.534425	0.635776	0.991405	0.774214	0.867244	0.0835438	0.0962731	-0.587793	-1.68189	0.0682625	0.155931	-0.0559495	0.281255	-0.540121	-0.00453616	-0.238558	-0.0850938	0.0135936	0.00273969	-0.142907	-0.245166	-0.0531302	0.480095	0.295989	0.411371	0.27964	-0.282377	0.757062	1.26914
male	10.816	Y/Nw	1.56907	1.39344	-0.618709	-0.336965	-1.0674	0.348498	-1.28197	0.229708	0.449983	-0.741832	0.558746	-0.262311	-0.313302	0.962673	-0.778251	1.06697	1.02265	0.286467	0.777249	0.0766413	-1.10719	-0.913755	0.708096	0.794878	1.00917	-0.398004	-1.23447	-1.26204	1.0193	1.03969	-0.74244	0.496649	0.772324	0.089277	0.0483133	0.168481	0.842216	0.804808	1.06742	1.23568	0.822483	0.923762	2.09056	-0.166115	0.562158	0.205086
male	10.833	Y/Nw	0.337488	0.284589	-1.441	-1.32725	-0.894008	-0.605436	-0.869128	-1.26385	0.0221412	0.241352	0.207563	-0.233362	-0.177299	-0.0256763	-0.0459796	0.246661	0.048935	1.2629	-0.241885	-0.567707	-2.35748	-2.18288	0.775045	0.403619	0.227658	-1.28594	0.260142	0.317892	0.285073	0.173367	-0.0209889	1.23208	-0.0320298	0.245848	0.1828	0.0439355	0.334675	0.254702	2.02435	1.88993	0.359996	0.52191	0.284062	-0.558893	0.911793	0.357094
male	10.836	M/Nw	1.37652	1.77935	-0.588838	-0.358973	-0.333208	-0.133935	-0.24183	0.118414	1.51991	1.765	0.837742	0.727645	0.603427	0.831802	1.59558	0.623409	0.481785	0.529323	-0.249149	0.477736	-1.18382	0.59103	0.229921	1.52229	0.644907	1.9222	0.669353	0.683563	0.968154	0.584507	1.6048	0.987359	1.21874	0.854784	0.971802	0.804405	0.329263	0.0243915	1.2874	-1.97437	1.83544	0.605289	0.639044	0.243828	1.29572	2.18119
male	10.838	O/Ow	1.11867	0.856594	0.219121	0.77039	0.397104	0.737443	0.860958	0.831532	0.732157	0.540478	0.822258	0.355275	0.419237	0.677453	0.426622	1.03762	1.09362	0.081104	1.32748	1.01223	0.914661	1.23752	0.700233	1.01473	0.843654	-0.284539	0.147132	0.197907	0.90307	1.26432	0.417995	0.768686	0.675673	0.813586	0.624002	0.668717	1.1131	0.913054	-1.4687	-1.03591	1.01218	0.819478	0.853645	0.234346	0.483445	0.661111
male	10.838	M/Nw	0.310086	0.431556	-0.1773	-0.824645	-0.493738	-0.828861	-0.553389	-0.531844	-0.647924	-0.181148	-0.473089	-0.388481	-0.494622	-0.740591	-0.151271	-0.303424	-0.263872	-0.273518	-0.00861389	0.185586	0.405254	0.401631	-0.487945	-0.262976	-0.660473	-1.45497	0.0383394	0.0489557	-0.176629	-0.205497	-0.127202	-0.204198	-0.678289	-0.441711	-0.647998	-0.144562	-0.92099	-0.985461	-1.20221	-2.52364	-0.416624	0.309567	0.342752	-0.249328	-0.204602	0.0530779
male	10.844	Y/Nw	0.320209	0.0474284	0.967879	-0.286533	0.947503	-0.556271	1.24031	-0.294876	-0.315509	1.20834	-0.561299	-0.399599	-0.452873	-0.491535	1.14096	-0.629107	-0.593551	-0.253104	-0.668403	-1.46423	0.456094	-1.55483	-0.419152	-0.343485	-0.0865126	0.253607	1.01178	0.98885	-0.654662	-0.368597	1.1227	-0.807385	-0.263253	-0.333777	-0.249256	-0.401325	-0.598688	-0.403313	0.993364	2.68679	-0.242616	-1.01162	-0.331544	-0.474839	-0.133505	-0.250939
male	10.852	M/Lw	0.347975	0.0235864	0.88062	0.311325	0.371263	-0.0105041	0.322887	0.058593	-0.65415	1.69413	-0.586787	-1.01643	-0.872564	-0.730136	1.67209	-0.837295	-0.835384	-0.852751	0.126421	0.227277	0.48298	-0.0619045	-0.282654	-0.512859	-0.783163	0.934667	1.1857	1.23646	-0.522061	-0.56305	1.64912	0.282965	-0.442463	-0.530591	-0.426559	-0.580278	-0.0869808	0.109377	0.761864	0.76315	-0.355549	-0.191495	-0.159274	-0.434286	0.137623	0.357094
male	10.866	M/Lw	0.283292	0.0631861	0.575359	0.657233	0.315463	0.313536	0.415058	0.230261	-1.29465	1.25367	-1.04319	-0.540308	-0.285895	-1.43305	1.15151	-1.13915	-0.952631	-0.615471	-0.817591	-0.556138	0.749386	0.765325	-0.256008	-0.75523	-1.38562	0.556089	1.37361	1.49978	-0.795547	-1.11068	1.14405	-0.642281	-1.18842	-1.33404	-1.1472	-0.853578	-1.38504	-1.09234	-0.407729	-0.27295	-1.04368	-1.19683	-0.513624	-0.805891	-0.0229025	-0.0989305
male	10.874	Y/Nw	1.64099	1.84989	0.193074	0.432543	0.166645	0.999042	0.162867	0.853754	0.177315	-0.555029	0.356207	-0.0910625	0.0378985	0.324226	-0.587656	0.335282	0.450672	0.481491	1.0384	0.982325	0.490683	0.268552	0.491033	0.0424506	0.374973	-0.775138	-0.323498	-0.429399	0.399626	0.763811	-0.58115	0.491966	-0.0354401	0.230118	0.385655	-0.189932	0.0629356	0.451086	-0.636108	0.314733	0.1892	0.38835	0.509935	-0.46891	0.482871	-0.0989305
male	10.879	M/Lw	0.220729	0.514354	-0.540212	0.963785	-0.367694	0.971696	-0.669875	1.06912	-0.352642	1.08303	-0.541261	-0.342257	-0.301611	-0.544813	0.952655	-0.617212	-0.644358	0.133975	-0.671729	-0.562977	-0.439747	0.99164	-0.243074	-0.390084	-0.604627	1.02851	0.875067	0.85185	-0.119997	-0.0199125	0.95601	-0.17616	-0.518062	-0.4007	-0.331248	-0.496619	0.193498	-0.0710245	-0.167917	-0.125143	-0.4514	-0.552868	-0.358222	-0.43312	0.0506569	0.0530779
male	10.893	Y/Nw	2.81467	2.57175	-1.61399	-2.34922	-1.89423	-1.84526	-1.58554	-2.05205	0.788356	0.109588	0.32609	0.329496	0.491213	0.33863	0.0944712	0.408468	0.328301	0.458092	-0.189958	-0.39102	-1.84571	-2.80478	-0.0351939	0.701964	0.340094	-0.365793	-0.938408	-0.851739	0.610989	0.694319	0.1135	0.288938	0.620216	0.39033	0.378938	0.305107	1.0425	0.841288	0.608467	1.11832	0.868661	-0.0515597	0.397675	-0.0333898	0.74482	1.11714
male	10.921	M/Lw	1.59226	0.871927	-0.435994	-0.869772	-1.08588	-1.75154	-0.774575	-1.35249	-0.555374	1.07499	-0.536623	-1.45035	-1.13142	-0.609493	1.14622	-0.441563	-0.6711	-1.38938	-0.550488	-0.784834	0.120286	-1.07589	-0.689454	-0.600093	-0.737717	1.06868	1.21164	1.29425	-0.207878	-0.109865	1.17662	-0.330233	-0.175155	-0.404949	-0.466621	-0.720968	-0.989945	-0.833807	-1.12737	0.492428	-0.443712	-0.255232	0.779324	-0.245101	-0.219215	0.205086
male	10.926	Y/Nw	0.0695784	0.223964	0.204869	-0.0984947	-0.478191	-0.661351	-0.786188	-0.930619	-0.652451	0.463224	-0.46516	-0.651323	-0.538515	-0.289559	0.448106	0.208791	0.222645	-1.1484	-0.440387	-0.279426	0.0364166	-0.541524	-0.0408468	-0.40242	-0.262873	0.351904	0.0923109	0.142921	-0.0637159	0.0715372	0.478645	-0.128603	-0.725003	-0.19876	-0.233695	-0.246248	-0.906628	-0.911411	0.335755	0.938002	-0.55839	-0.266317	-1.06431	-0.500784	-0.233161	-0.706964
male	10.929	O/Ow	2.64399	2.02333	1.01545	0.256399	1.2078	0.385456	0.485868	0.115174	1.83265	1.65686	1.43879	1.31577	1.55786	1.29377	1.6393	1.5964	1.3122	0.20705	0.95614	1.04001	0.640794	-0.0145791	0.193617	1.78656	1.10821	0.876826	1.36653	1.37844	1.90447	1.6238	1.61934	1.0562	1.69313	1.34274	1.43577	1.77458	2.50198	1.96724	0.703473	0.551824	1.95243	0.85571	0.664751	1.46493	0.407797	1.87718
male	10.934	Y/Nw	-0.42022	-0.380249	-1.59702	-1.8268	-1.32187	-1.25047	-1.27878	-1.13683	-0.76399	1.24375	-0.388431	-0.814426	-0.877245	-0.861378	0.986185	-0.586191	-0.653844	1.00192	-0.55134	-1.03899	-1.95898	-2.23063	0.629012	-0.437354	-1.00321	1.46299	0.950353	0.968076	-0.304919	-0.0994238	0.975831	0.730575	-0.530122	-0.77682	-0.747463	-0.754706	-0.239249	-0.283604	0.878982	0.973776	-0.436639	-0.47573	-0.0850717	-0.944988	0.939223	0.509103
male	10.934	M/Lw	0.211052	0.429596	-0.134627	0.204849	0.0750171	0.221235	-0.078476	-0.0740459	-0.952248	0.644975	-0.531172	-0.614724	-0.727152	-1.15548	0.483846	-0.881544	-0.71522	0.243809	-0.284759	-0.115489	0.218185	0.343697	0.344247	-0.61986	-1.18472	0.643647	0.273273	0.446181	-0.778828	-0.446374	0.479842	0.463215	-0.922149	-0.986605	-0.918994	-0.49849	-0.938391	-0.981652	-0.725989	-0.306703	-0.681703	-0.153585	-0.381875	-0.880306	0.625493	0.357094
male	10.937	Y/Nw	1.11135	0.69554	-1.09988	-1.76982	-1.52418	-1.74641	-1.49197	-1.52278	-0.44995	-0.597076	-0.00768587	-0.413684	-0.275719	0.621554	-0.604321	0.0942675	0.0754689	-0.218287	0.0547918	0.26025	-1.53949	-1.99078	0.446914	-0.532022	1.03375	-0.977591	-1.31209	-1.48898	0.532829	0.614845	-0.574894	-0.438773	-0.253812	-0.0980546	0.00014566	-0.339507	0.24196	-0.0244043	1.00263	0.585196	-0.55885	0.335812	0.204938	-0.271283	-0.380337	-0.858972
male	10.94	O/Ow	1.04549	0.928417	1.22544	1.00659	1.44728	1.00363	1.41541	1.01034	1.38657	1.76583	1.22158	1.33897	1.3877	1.16357	1.76691	1.08035	1.07889	0.096408	1.64205	1.53468	0.927	0.576745	-0.517204	1.46875	1.09179	0.539862	1.32945	1.23878	1.00659	1.22526	1.78243	0.649946	1.6211	1.45992	1.33492	1.6995	1.64512	1.74704	0.528139	0.834681	1.49204	0.512074	0.0941427	1.26397	0.0656648	1.11714
male	10.948	M/Ow	1.35463	1.37925	-1.17692	-1.27277	-0.295146	-0.27241	-0.957467	-1.1718	1.88333	-0.713473	2.29911	2.21102	2.05118	1.60075	-0.611249	2.3258	2.03014	1.85906	1.54804	1.29129	-1.52115	-1.54013	0.147961	2.01491	1.64467	-1.07317	-1.3709	-1.03756	1.82532	1.64721	-0.646401	2.84165	2.03545	2.25009	2.12284	2.34816	1.4683	1.05539	0.809486	0.648797	1.78705	0.97911	1.17255	1.46026	0.344671	0.965128
male	10.953	M/Nw	0.619567	0.333578	-0.380508	-1.09334	-0.493738	-0.422634	-0.766546	-0.161989	0.240818	-0.316801	-0.23108	-0.152597	-0.222361	-0.176591	-0.27762	0.113561	0.00747859	0.607854	-0.15498	-0.443671	0.0921684	-0.00687657	-0.566882	0.136149	-0.0859862	-0.373207	0.25127	0.262326	-0.145459	-0.141688	-0.285286	0.459373	-0.0407462	0.0490375	-0.0375749	-0.144562	-0.319852	-0.31875	-0.957158	-2.21118	0.125379	0.231464	-0.439782	-0.0282715	-0.0554381	0.357094
male	10.962	Y/Nw	1.64309	1.24676	-0.966051	0.13594	-0.203281	-0.136203	-0.0554696	-0.459207	-0.555917	-0.0389585	-0.0316058	-0.559813	-0.473261	-0.215138	-0.198939	0.42686	0.973457	0.507585	-0.635331	0.0681254	-1.05708	-0.00816624	0.402976	-0.0519099	-0.246698	0.0162567	-0.00205351	0.0120834	0.310666	0.561451	-0.220809	0.0260681	-0.252531	-0.0313511	-0.0168776	-0.0626165	0.192961	0.294298	0.264705	0.293194	-0.266843	0.355953	0.130675	-0.48776	0.325505	-0.0989305
male	10.967	Y/Nw	0.950853	0.800366	0.733995	0.484512	0.242278	0.457689	0.318301	-0.167502	0.44321	-0.046415	0.521512	0.351646	0.329169	0.18231	-0.071318	0.730201	0.782435	-0.522757	0.663918	0.559834	0.425618	-0.0893028	0.080497	0.384025	0.176301	-0.153338	-0.206906	-0.30724	0.742751	0.493675	-0.024704	0.781646	0.196834	0.536328	0.572848	0.582991	0.707637	0.67551	0.586892	1.17323	0.344522	0.303852	-0.157306	0.0316541	0.27169	0.357094
male	10.981	O/Ow	0.840958	0.692808	1.69104	1.23924	2.47953	1.97085	2.38227	1.96256	2.83073	1.50805	2.57881	2.64542	2.66349	2.16966	1.47396	2.41181	2.36162	1.2311	2.35148	2.532	0.827268	0.573978	0.262539	2.76069	2.23731	2.00624	0.693163	0.596999	2.39196	2.48613	1.44051	1.87278	2.82316	2.17976	2.3649	3.3307	2.25334	2.74796	1.67211	1.31395	2.9336	1.67645	1.39288	1.73555	0.83156	1.87718
male	11.005	Y/Nw	1.65514	1.10233	-0.483675	-0.712442	-0.353449	-1.20071	-0.382864	-0.987049	-0.878925	0.82407	-0.398625	-0.67091	-0.793255	-0.584226	0.694298	-0.184285	-0.24068	-0.241093	-0.545291	-0.328245	-0.0433015	-1.42666	0.454744	-0.435248	-0.663939	1.29104	-0.327465	-0.238274	0.0319684	-0.070517	0.65714	0.00266437	-0.604726	-0.557477	-0.672712	-0.583621	-0.563228	-0.670422	-0.881756	1.55042	-0.47067	-0.00284559	-0.391626	-0.622892	0.2601	0.0530779
male	11.016	M/Lw	1.21856	1.2113	1.67063	1.16374	1.59132	0.803727	1.33921	0.76945	0.409365	1.32658	0.0482642	0.251621	0.445546	0.0469645	1.16291	0.145603	0.0307549	-0.538675	-0.12987	0.0286433	1.2403	0.522092	-0.438575	0.326722	-0.0238972	0.227852	0.544044	0.633309	0.564487	0.10538	1.1494	-0.0915564	0.352809	0.495323	0.294534	0.294114	0.16732	0.435665	0.768993	1.26945	0.495649	-0.266317	1.59192	-0.193022	0.637077	0.965128
male	11.025	M/Nw	0.367141	0.249148	-0.108164	-0.36	-0.220602	0.0222295	-0.130291	-0.0348013	0.0712101	-0.512511	-0.101963	-0.324783	-0.277934	0.0364851	-0.642316	0.0833189	-0.134134	0.243809	0.168757	-0.0380477	0.446795	0.518489	0.204985	0.0532771	-0.0806372	-0.116365	-0.407397	-0.394672	0.080913	-0.0220024	-0.623976	0.657264	0.056769	-0.0930237	-0.16512	-0.335302	0.178945	0.107456	-1.14996	-1.82387	0.124258	0.59809	0.37707	-0.392988	0.471946	0.357094
male	11.025	Y/Nw	0.369602	1.03402	-0.360187	-0.593226	0.833699	0.550748	0.332851	0.147013	-0.324	-0.382018	-0.179885	-0.134847	-0.0723657	-0.417579	-0.465524	-0.0791799	0.12402	2.1661	-0.0118978	-0.266343	-0.453474	-0.455378	0.00977504	-0.120979	-0.492698	0.49012	0.0960082	0.336869	-0.496718	-0.269305	-0.492012	0.834479	-0.627427	-0.483079	-0.290116	0.236497	-0.357576	-0.191452	0.222565	-0.250008	-0.175637	1.4736	0.423263	-0.395459	0.361215	0.357094
male	11.041	Y/Nw	0.35243	0.29375	-2.42036	-0.830964	-1.98265	-0.790467	-1.9368	-1.08154	-1.01332	-0.766363	-0.756162	-1.0289	-1.08912	-0.967286	-0.801507	-0.584712	-0.480953	0.620028	-1.04685	-1.1408	-2.62883	-1.1903	0.540443	-0.605954	-1.05391	0.0688691	-0.448301	-0.474251	-0.845777	-0.762797	-0.836527	0.0801681	-0.734693	-1.00385	-0.971199	-0.945774	-0.935221	-0.943994	0.622287	0.812064	-0.748188	-0.901285	-0.782628	-0.963407	0.532546	0.0530779
male	11.049	O/Hw	0.854615	1.96368	0.452246	0.598173	0.327527	0.173757	0.547422	0.492551	-0.0597638	0.527553	-0.0687185	-0.228613	-0.221294	-0.209204	0.718829	0.584666	0.392491	-0.527121	0.463947	0.71536	1.03111	0.368554	-1.54485	-0.122777	-0.0427691	-0.703088	-0.551651	-0.577815	0.794941	0.688375	0.714884	0.0987918	0.00789255	-0.130979	-0.236274	-0.0843694	0.360691	0.370869	-1.2432	0.44145	-0.128632	0.81881	0.363194	0.899334	-0.910853	-0.0989305
male	11.058	M/Nw	0.138923	0.135935	-1.16076	-1.10369	-1.42334	-1.26373	-1.30712	-0.994339	0.189755	1.02177	-0.163864	-0.206393	-0.325672	-0.032165	0.866346	0.0818265	0.0938147	-0.27946	0.12975	-0.385726	-0.257896	-0.548474	0.282397	0.130556	-0.02645	1.09995	0.296566	0.348326	0.473295	0.416517	0.807087	-0.395767	0.261837	-0.229876	-0.0923755	-0.316599	0.244064	0.208607	-1.79473	-1.093	0.460678	0.0144867	0.298529	-0.385703	0.62361	0.813119
male	11.063	O/Ow	1.05148	1.0927	0.944598	1.35674	2.3497	1.5978	2.20827	1.58518	2.66846	0.677568	2.82574	2.69774	2.73551	3.27266	0.614486	2.62455	2.60773	1.3875	3.3969	3.47041	0.8672	1.02869	-0.0394998	3.2245	2.9844	1.26044	0.222423	0.524428	2.93263	2.74656	0.634001	2.12223	2.74185	2.74726	2.59437	3.4134	3.22182	2.90993	0.088499	0.596598	3.14867	2.47338	2.51073	1.91881	0.603261	1.42115
male	11.066	M/Lw	-0.119748	-0.00437382	0.217335	-0.254985	0.43504	0.167866	0.648938	0.142352	-0.853873	0.499735	-0.676518	-0.54752	-0.379901	-0.736675	0.462165	-0.447599	-0.215807	0.562314	-0.27377	-0.527151	0.634964	0.0991525	-0.0821062	-0.52456	-0.66537	0.504742	0.521805	0.612275	-0.681217	-0.731225	0.430676	-0.830313	-0.763179	-0.464945	-0.46082	-0.442056	-0.796727	-0.767825	-0.888495	-0.728101	-0.551615	-0.722753	-0.775478	-0.70776	0.153174	-0.0989305
male	11.068	M/Lw	0.241666	0.219355	0.121086	-0.273584	-0.0228909	-0.742603	0.263839	-0.482826	-0.627987	0.577494	-0.962086	-0.603193	-0.735957	-1.15149	0.604985	-0.702301	-0.818201	-0.559888	-0.996995	-1.18205	0.159222	-0.0172349	-0.581111	-0.538208	-1.20092	0.387361	0.644106	0.620412	-1.27975	-1.30259	0.619229	-0.322978	-0.886561	-0.876026	-0.865685	-0.536713	-0.83502	-0.835617	-0.0889635	-0.521135	-0.575475	-0.954339	-0.845433	-0.508423	0.0855769	0.661111
male	11.068	M/Nw	0.672427	0.377203	-0.100052	-0.670319	0.00388442	-0.764517	0.177816	-1.22542	-0.736149	-0.36215	-0.437053	-0.917021	-0.841369	-0.734982	-0.44295	-0.348949	-0.378355	0.0482067	0.111328	-0.321777	0.632299	-0.230404	0.494704	-0.491137	-0.86912	-0.850129	-0.38058	-0.406391	-0.207071	-0.145228	-0.38856	0.0848876	-0.644827	-0.353472	-0.459689	-0.877551	-0.716654	-0.617414	-1.52085	-0.880122	-0.577041	0.106499	-0.48205	-0.891612	0.60676	0.0530779
male	11.077	Y/Nw	1.11748	1.07645	0.0555774	-0.216776	-1.17259	-0.329479	-0.750582	-0.397525	-0.877689	0.209861	-0.735472	-1.47894	-1.5655	-0.881591	-0.0177084	-0.638793	-0.705359	-1.2471	-0.832288	-1.47407	-0.171331	-0.652814	0.179467	-0.857753	-0.984264	0.444785	0.116733	0.0518461	-0.514293	-0.459481	0.0428135	-0.807753	-0.585902	-0.766051	-0.737503	-1.31277	-1.1145	-0.873629	0.469311	0.931387	-0.455985	-0.0520426	-0.107801	-1.01423	0.8193	0.509103
male	11.077	M/Lw	0.312245	0.242436	-0.895238	-1.60449	-1.25302	-1.60863	-1.75341	-2.15538	-1.43789	1.00565	-1.33082	-1.46243	-1.51899	-1.70054	0.89263	-1.65579	-1.5083	-0.201333	-1.77341	-2.15718	0.212124	-1.47008	-0.267564	-1.24748	-1.79478	1.75006	0.634215	0.68394	-1.21654	-1.24113	0.879759	-0.459067	-1.47142	-1.889	-1.85988	-1.55019	-2.06955	-1.97822	-2.24209	-0.173614	-1.22762	-0.982223	-1.35553	-1.00121	0.0690959	0.205086
male	11.085	M/Lw	-0.0220661	0.0654089	0.916979	-0.397765	-0.408505	-1.39157	-0.2832	-1.21113	-1.00972	0.699854	-1.46064	-1.58489	-1.68104	-1.68183	0.745139	-1.60172	-1.27833	-2.14696	-1.33191	-1.12867	0.703843	-0.0902033	-0.866076	-0.977894	-1.74324	1.50793	1.69356	1.63668	-1.53906	-1.72619	0.701907	-0.823124	-1.07649	-1.57417	-1.53536	-1.46968	-1.43237	-1.37162	0.373951	-0.620364	-0.78397	-0.227411	-1.12889	-0.795326	0.205526	0.965128
male	11.093	M/Nw	-0.168472	-0.0367278	0.599734	0.0843682	0.168388	-0.376592	0.298395	-0.341878	-0.182331	0.0781747	-0.647982	-0.883508	-0.778492	-0.120308	0.205718	-0.826633	-0.851381	-0.850456	-0.675655	-0.996987	1.02212	0.703315	-0.916649	-0.399797	0.325636	0.0210101	1.00812	0.985181	-0.391429	-0.205871	0.199561	-0.914062	-0.117658	-0.158922	-0.0387656	-0.752869	-0.589261	-0.525593	-0.927996	-1.30833	-0.277146	-0.335809	-0.754536	-0.163313	-0.876666	-0.858972
male	11.096	M/Ow	3.27479	2.64756	-1.01465	0.121933	1.05527	1.36312	1.10078	0.976524	1.98285	1.29949	2.02245	2.19955	2.0822	1.54562	1.16218	1.15614	1.40329	3.11684	0.822179	1.57991	-1.41638	-0.355243	0.198598	2.32784	1.63615	0.248695	-0.865538	-0.892351	2.2324	2.22065	1.16563	2.63743	2.07555	1.30849	1.07817	2.42843	2.82968	2.90517	0.916973	0.994753	2.3144	2.79274	2.99482	1.14847	0.94915	1.72517
male	11.099	M/Lw	-0.677871	-0.48039	-0.352372	-0.836456	-0.810202	-1.02572	-1.25517	-0.633001	-0.878925	0.385809	-1.1805	-1.10165	-1.18419	-1.19161	0.331449	-1.56354	-1.50698	-0.529971	-1.75375	-1.52718	0.0409909	-0.0268735	0.964797	-0.471067	-1.16131	0.409438	0.70443	0.565969	-0.941486	-0.654612	0.316651	0.190721	-1.18403	-1.06836	-0.914904	-0.870389	-1.24468	-1.21747	-0.793788	-1.64634	-0.557143	-1.43273	-1.48717	-0.994862	0.501056	0.509103
male	11.101	O/Ow	-0.130724	-0.077447	-0.46047	-1.58863	-1.02827	-1.76987	-0.424448	-1.46697	0.16584	0.0155341	-0.586787	-0.678011	-0.789378	-0.172778	0.0651805	-0.6223	-0.586661	-0.615657	-0.980408	-0.970658	-0.00129516	-0.291676	-0.486151	0.115933	0.49457	-1.53752	-2.47383	-2.43062	-0.425635	-0.332754	0.100484	-0.617385	-0.298651	-1.40775	-1.37075	-0.437014	-0.608989	-0.676343	-0.922793	-2.62006	0.306859	-0.110956	-0.48205	-0.462779	-0.0931002	-0.0989305
male	11.107	M/Ow	1.86818	1.51533	-0.254726	0.00129521	1.00071	0.575073	-0.241672	0.0360296	2.56201	-1.08111	2.51919	2.48363	2.51605	1.73692	-1.03066	2.24051	2.21319	1.68789	2.96526	2.47407	-0.832697	-0.534596	0.0683179	2.72902	1.72051	-1.01939	-1.19427	-1.14463	1.69584	1.49273	-0.989827	2.05031	2.31979	1.53359	1.92001	3.0741	2.43787	2.61529	1.22606	1.12651	2.60096	3.46901	2.82939	1.1033	1.35693	2.02919
male	11.11	M/Lw	0.258506	0.137623	-0.502433	-0.440792	-1.38441	-0.950729	-1.23549	-1.14827	-0.582437	0.361461	-0.715099	-0.798713	-0.857636	-0.775841	0.396243	-0.541701	-0.414623	-1.23153	-0.545291	-1.36335	0.0921684	-0.712481	-0.290603	-0.396017	-0.806911	0.679316	0.357735	0.440135	-0.425987	-0.30121	0.347051	-0.58837	-0.817752	-0.63801	-0.455233	-0.642399	-0.794434	-0.858469	-1.20221	0.601009	-0.516995	-0.471464	-0.831049	-0.366764	-0.13002	0.205086
male	11.11	M/Nw	0.312245	0.748274	-0.643449	-0.0587244	-0.59612	-0.476105	-1.31322	-0.0761675	-0.0565457	0.818893	-0.0813712	0.0307191	0.0115813	-0.0869079	0.718679	0.00495107	0.0794182	-0.320037	0.0401749	-0.00803164	-0.191975	0.754002	-0.287941	-0.159946	-0.0617283	0.572703	0.854078	1.08786	0.39269	0.504857	0.716528	0.26217	-0.195962	0.222359	0.230055	0.541855	0.0212579	-0.109655	-0.89257	-1.70615	-0.0668661	0.227468	0.0988927	-0.109593	-0.007914	0.0530779
male	11.121	Y/Nw	0.979064	0.833858	-0.61081	-1.44695	-0.290671	-0.992583	-0.521093	-1.14578	-1.13298	1.28225	-0.759101	-0.43603	-0.461009	-0.763023	1.11095	-0.624737	-0.690542	0.780877	-1.05388	-1.31055	-1.1412	-2.11131	0.487404	-0.573742	-0.807593	1.39694	1.08579	1.063	-0.573335	-0.591249	1.08957	0.0720255	-0.974421	-0.788705	-0.79598	-0.366993	-0.833743	-0.913306	1.15428	1.4958	-0.808983	-0.821745	-0.790737	-0.98053	0.276789	-0.402947
male	11.126	M/Nw	-0.445132	-0.10402	0.182125	-0.707725	-0.0578543	-0.521423	0.0503699	-0.536627	-0.910599	-0.348169	-0.50978	-1.10394	-1.13617	-0.811685	-0.574564	-0.950248	-0.739256	-0.00697609	0.00700152	-0.444115	0.756637	0.374504	0.783991	-0.707738	-0.956057	0.0127803	-0.44013	-0.423749	-0.87759	-0.757398	-0.54989	-0.151409	-0.69179	-0.997367	-0.98177	-0.62029	-0.596074	-0.759092	-1.21322	-2.22864	-0.655377	-0.320999	-0.568367	-1.15529	0.942563	0.0530779
male	11.132	M/Lw	-1.0867	-0.650324	0.30304	0.194384	-0.446146	-0.0595958	-0.18308	-0.0404345	-0.58807	1.02449	-0.870495	-0.823629	-0.723618	-0.747048	0.851279	-1.4923	-1.17142	-0.894956	-1.26716	-0.513271	0.149595	0.196165	-0.231815	-0.380426	-0.720993	-1.15663	-0.286511	-0.42847	-0.647718	-0.420901	0.83079	-0.198536	-0.555898	-1.0003	-0.740999	-0.459936	-0.88602	-0.0616897	0.29684	-0.0176725	-0.355091	-0.70265	-0.75675	-0.87627	0.504945	0.357094
male	11.132	M/Lw	-0.560098	-0.486419	-0.345289	0.535016	0.406679	0.942277	0.151689	0.0212825	0.132968	1.4904	-0.109595	0.466856	0.450131	0.0591237	1.46601	-0.0531857	-0.258137	1.05014	-0.0242108	-1.01589	0.561694	-0.327619	-0.233876	0.0459025	0.0887243	0.948626	1.31953	1.37024	0.0705465	-0.0213621	1.48632	0.695865	-0.272495	0.0903114	-0.114159	0.358123	0.234641	0.203397	-1.86638	1.77729	0.128747	-0.486734	-0.0534768	-0.0643082	-0.0449947	0.0530779
male	11.134	Y/Nw	0.516406	0.455281	-0.835584	0.0470283	-0.765141	0.604409	-1.29552	0.280104	1.12906	-4.34663	-0.0509287	-0.805749	-0.59876	0.742387	-4.29814	-0.158107	-0.15179	0.622117	-0.477905	-0.522029	-1.19334	-0.689999	0.670268	0.20794	0.691109	-2.3815	-2.67661	-2.83107	-0.751522	-0.88865	-4.2771	0.679415	0.894171	-0.85771	-0.845086	-0.550298	-0.033117	-0.336261	0.811346	1.54646	0.486354	1.12247	1.33899	-0.755533	0.770646	0.0530779
male	11.142	M/Ow	0.648676	0.661464	1.05868	0.758045	0.908906	0.922901	0.876998	0.889147	0.0899129	-0.347423	-0.11271	-0.0437234	0.0618202	-0.0198384	-0.285126	0.0626029	0.168498	-0.0215131	0.36904	0.0699904	0.916964	0.695786	0.0622296	-0.163875	0.174657	-1.46568	-1.24599	-1.38302	0.0634087	0.200541	-0.239426	0.0790041	-0.185574	-0.401544	-0.333403	0.281104	0.521426	0.230714	0.213933	0.0784802	-0.0921772	0.547124	0.821571	-0.0805672	-0.278592	-0.402947
male	11.142	Y/Nw	-0.126649	-0.0164845	0.7485	-0.149012	0.888112	-0.806691	0.516643	-0.755958	-0.576831	-0.208279	-0.494747	-0.647525	-0.716908	-0.875402	-0.22611	-0.643393	-0.576248	-0.472811	-1.4872	-1.11539	0.184316	-0.475156	0.275562	-0.299686	-0.896927	0.200309	-0.863091	-0.852432	-0.530189	-0.708677	-0.251794	0.348229	-0.815699	-0.802259	-0.6062	-0.423343	-1.15327	-1.125	1.1197	0.695595	-0.401286	-0.592935	-0.80882	-0.584767	0.354685	0.509103
male	11.151	Y/Nw	0.703773	0.569316	-0.464584	-1.28349	-2.17674	-1.54036	-1.87454	-1.31276	-1.08188	0.402747	-1.137	-1.56634	-1.54193	-1.12488	0.322288	-1.23845	-1.17751	-1.69804	-0.63582	-1.41719	-0.112402	-1.79269	0.08277	-0.832555	-1.1447	0.0713306	0.779018	0.83311	-0.417025	-0.53255	0.289848	-0.929389	-0.875873	-1.37948	-1.28859	-1.24773	-0.925338	-1.17421	-0.699156	1.15823	-0.797287	0.736341	-1.19104	-1.05859	0.337659	0.0530779
male	11.167	M/Ow	0.84484	0.647107	0.195846	0.218721	1.11183	1.07587	0.0513811	0.602759	2.09758	0.0718591	1.91774	1.97923	1.93781	1.73298	0.0663636	1.66569	1.8228	1.6188	1.85376	2.04116	0.333354	0.485578	0.0584637	1.99224	1.75274	-0.936729	-1.3812	-1.33564	2.35595	2.34967	0.0636024	2.10132	1.99494	1.26959	1.09257	2.34699	1.94872	2.08673	-0.302156	-0.576912	2.037	1.43716	3.00774	1.13867	0.531156	1.11714
male	11.178	Y/Nw	1.27609	1.48125	0.581473	0.21064	0.16963	0.219046	-0.685836	0.137645	-0.723492	0.0256227	-0.134746	-0.389476	-0.45135	-0.501712	-0.0989319	0.335934	0.415822	-0.354996	0.460801	0.513607	0.553058	0.458959	0.271727	-0.358559	-0.524097	-0.205167	-0.00438452	0.162201	0.106622	-0.0973938	-0.0857623	0.236261	-0.889514	-0.323233	-0.356199	-0.378587	-0.524122	-0.357587	0.0143413	-0.537366	-0.466127	1.18387	0.797078	-0.509418	0.184237	-0.0989305
male	11.197	M/Ow	1.26867	1.39326	0.596072	1.29169	1.08377	1.49736	1.05998	1.23005	1.23305	0.155568	0.769384	0.821863	0.675188	1.02709	0.21273	0.980035	0.792728	0.542523	0.495853	0.930919	-0.014904	1.23538	-0.164955	1.29663	1.16004	-0.188363	0.327071	0.338491	0.856814	0.787378	0.22657	0.281426	0.766589	1.16464	1.08988	0.974733	1.44209	1.35312	1.22915	0.0294703	1.328	0.774243	1.75283	0.66434	0.20567	0.813119
male	11.203	M/Lw	-1.1242	-0.877869	-0.182846	0.287406	-0.809312	-0.436967	-0.508514	0.258333	-1.33282	0.640963	-1.40811	-1.72209	-1.81594	-1.63499	0.599519	-1.53441	-1.41863	-1.29428	-1.8741	-1.27183	-0.376774	0.521657	-0.279639	-1.38886	-1.73193	1.84514	1.25007	1.33535	-1.33258	-1.16443	0.597737	-1.47231	-1.11074	-1.70726	-1.5358	-1.60747	-1.90833	-1.68893	0.418912	-0.513024	-1.25426	-1.54177	-1.35411	-0.994572	-0.145721	0.0530779
male	11.205	M/Nw	-0.384324	-0.354769	-0.848448	-1.02161	-0.722839	-0.723311	-0.769178	-0.603884	-1.02147	0.968671	-0.825541	-1.14866	-0.751667	-1.01766	0.870315	-0.872651	-0.939843	0.444564	-0.351867	-0.290213	-0.140007	-0.0786468	0.420067	-0.848161	-1.06558	-0.0492169	1.20767	1.26358	-0.25806	-0.30198	0.872634	-0.420216	-0.769025	-0.976438	-0.980332	-1.0468	-0.772766	-0.674717	-1.41306	-1.91424	-0.866106	-0.660154	-0.628835	-0.956244	0.252575	-0.250939
male	11.219	M/Lw	0.0820314	0.326687	0.545348	1.06339	0.371263	0.61784	0.674575	1.37227	-0.625209	0.528439	-0.836345	-0.942403	-1.01814	-0.923999	0.45605	-0.714441	-0.679932	-0.615657	-0.930098	-0.87083	0.684762	0.857183	-0.221605	-0.592887	-0.701853	0.241249	0.709959	0.759743	-0.554203	-0.398553	0.426513	-1.08557	-0.863627	-0.884828	-0.890373	-0.807113	-1.392	-1.33111	-0.333163	0.360388	-0.572901	-0.916347	-0.804827	-0.647989	-0.0931002	-0.0989305
male	11.236	Y/Nw	0.591353	0.409157	0.11118	-0.69786	0.596442	-0.43363	0.727106	-0.327522	0.33521	-0.139292	-0.0820721	-0.158121	-0.1903	0.309247	-0.274371	0.059882	0.0710349	0.724052	0.321207	0.218036	0.569976	-1.18563	0.168792	0.254823	0.254712	0.453664	-1.03866	-1.02707	-0.315122	-0.219637	-0.226975	0.0601627	0.166282	0.0288248	0.181888	-0.162684	0.419333	0.590281	-0.966209	1.0731	0.493401	0.991682	0.770348	-0.396121	0.581487	0.509103
male	11.236	Y/Nw	0.948617	0.751064	0.329762	0.69609	0.415641	1.06338	-0.253841	0.743007	0.0898424	0.566735	0.148306	0.448	0.513617	-0.290842	0.329848	0.298927	0.173615	0.331383	-0.08725	-0.189761	-0.239219	0.166685	1.93687	0.359581	-0.0700669	-0.160037	-0.118332	-0.102966	0.0484806	0.152535	0.306949	0.766506	-0.340986	-0.223448	-0.167479	0.60633	0.130675	-0.0571074	1.16209	1.06534	0.238754	0.820453	0.854622	-0.606066	0.912808	0.509103
male	11.241	M/Ow	2.15732	1.74515	0.256296	0.00729157	1.39487	0.980246	0.920586	0.272983	3.25598	-0.16309	3.15192	3.51153	3.32987	2.23603	-0.0885701	2.36938	2.3212	1.9384	2.61735	2.16185	-0.226278	-0.71721	0.47124	3.59908	2.31683	-0.6793	-0.864414	-0.962302	3.05614	2.68906	-0.069712	4.11661	3.16972	2.46342	2.38154	4.08482	2.77395	2.59543	0.987424	1.52283	3.41083	2.0188	2.60269	2.33069	0.984053	2.48521
male	11.244	M/Ow	2.53325	2.41099	0.245889	-1.09722	1.99974	0.616564	0.837267	0.277989	2.99299	0.550848	2.9841	2.92205	2.84795	2.59581	0.489285	2.62979	3.0298	3.25431	2.33541	2.3733	-0.554601	-1.63108	0.95607	3.30621	2.4695	1.93565	-0.382754	-0.44684	2.23842	2.94344	0.548379	2.66346	3.05661	1.77885	2.34769	3.16131	2.42808	2.50218	1.65179	1.19738	3.381	3.7712	3.89526	1.47176	1.37928	2.18119
male	11.258	M/Lw	-0.390552	-0.157748	0.62345	-0.617857	0.360509	-1.07565	0.67721	-1.14231	-0.693086	0.00660782	-0.91892	-1.43137	-1.51093	-0.809	0.19563	-0.829274	-0.710205	-0.657637	-0.681899	-0.586397	0.184443	-0.935576	-1.11535	-0.944906	-0.865134	0.305622	0.551066	0.56098	-0.403853	-0.704668	0.169678	-0.915189	-0.837748	-0.871829	-0.785999	-1.22362	-1.17091	-1.19978	0.868095	0.709941	-0.705655	-0.450255	-0.269778	-0.245817	-0.574773	-0.0989305
male	11.266	O/Ow	-0.790572	-0.406884	-1.79234	-0.993258	-1.84808	-1.05497	-1.79364	-0.930705	-0.395678	-1.16795	-1.12523	-0.839278	-0.947939	0.371278	-1.10446	-1.44784	-1.60691	0.0189812	-1.23282	-1.32038	-0.690161	-0.145988	-0.542897	-0.406806	0.685654	-2.46854	-0.936323	-0.854425	-1.39274	-1.7784	-1.14032	-0.0159067	-0.165165	-1.39217	-1.50331	-0.52042	-1.58831	-1.59289	-2.16189	-1.71489	-0.446056	-1.43157	-1.08235	-0.717372	-0.842635	-1.46701
male	11.277	Y/Nw	-0.751126	-0.451581	-1.56266	-1.03499	-1.37798	-0.618261	-1.78106	-0.887028	-0.840998	1.66233	-0.721872	-0.444625	-0.474337	-0.999998	1.52031	-1.40251	-1.24852	0.680781	-1.83771	-1.81977	-1.83168	-1.76271	0.105685	-0.331858	-1.08734	1.87154	1.40986	1.4632	-0.989489	-0.842211	1.48477	0.093676	-0.978606	-0.927547	-0.813044	-0.4059	-0.839506	-0.776704	0.682346	1.6009	-0.59033	-1.01195	-0.898299	-0.771908	0.320627	0.357094
male	11.285	M/Lw	-0.925736	-0.888261	-0.452044	-0.43176	-0.617522	-0.50002	-0.518281	-0.45672	-0.844975	0.918188	-0.453378	-0.147725	-0.146437	-0.509791	0.930608	-0.110969	-0.250776	-0.170001	-0.400911	-1.17499	-0.0259472	-1.12687	-0.833963	-0.5414	-0.392981	0.458915	0.829041	0.734284	0.121669	-0.157135	0.897486	-0.820991	-0.855705	0.13416	0.190952	-0.025905	-0.0635925	-0.0618912	-0.854405	1.49104	-0.779957	-0.18379	-0.701807	-0.228916	-0.626781	-0.858972
male	11.288	M/Lw	0.676717	0.538352	0.265367	-0.550727	-0.367517	-0.593412	-0.210974	-0.49979	-0.712025	1.24392	-0.817711	-0.558563	-0.6197	-0.869418	1.13834	-0.919013	-0.980722	-0.589892	-0.985171	-0.97515	0.565711	-0.0245538	-0.147885	-0.33025	-0.951321	0.859999	0.609419	0.585654	-0.829572	-0.647053	1.15834	-0.206154	-0.727539	-1.24202	-1.14128	-0.507914	-1.39494	-1.5314	-0.647408	-1.06974	-0.480419	-0.459905	-0.752483	-0.650269	0.167412	0.357094
male	11.296	Y/Nw	0.153876	0.146862	-1.46504	-1.71417	-0.924483	-1.08775	-1.48706	-1.21524	0.196797	0.106354	0.0184828	0.427934	0.329904	-0.138327	0.107314	-0.16618	-0.283877	1.23362	-1.12083	0.371059	-2.03778	-1.29221	0.283644	0.149463	-0.237743	0.43114	-0.322901	-0.348593	-0.0632	-0.029049	0.104133	0.945192	0.0187936	0.0303486	0.0760703	0.338822	0.619094	0.352227	1.30875	-0.770955	0.185207	0.485273	0.436295	-0.167847	0.437793	0.661111
male	11.296	M/Lw	-0.646425	-0.415154	-1.18899	-0.217265	-1.20923	-0.727777	-1.13714	-1.05213	-0.752049	1.33248	-0.58115	-1.15533	-1.25869	-0.523681	1.24053	-0.548628	-0.387558	-0.47831	-0.161334	-0.657776	-0.232385	-0.664807	-0.04342	-0.6522	-0.56187	1.3878	0.96401	1.01442	-0.283186	-0.384606	1.20622	0.0818605	-0.679401	-0.33504	-0.317309	-1.06005	-0.174755	-0.273564	-1.90471	0.95562	-0.491785	-0.659638	-0.70912	-0.501904	-0.0849239	-0.0989305
male	11.299	O/Ow	0.0323757	0.422504	0.0865751	-0.13663	-0.0198215	-0.0499653	0.00313523	-0.0725033	0.36891	0.402747	-0.0600944	0.245781	0.156765	-0.319251	0.59767	0.259139	0.333886	-0.00791227	0.0597965	0.23855	0.220494	0.193744	-1.0636	0.249789	-0.111168	-0.910168	-0.772237	-0.698743	0.430277	0.393634	0.632004	-0.0297004	0.166282	-0.131615	-0.211017	0.391405	0.64536	0.802674	-0.286214	-0.686212	0.203239	-0.0107691	0.315534	0.552627	-0.366736	0.509103
male	11.301	Y/Nw	0.388304	0.319351	1.01171	0.172163	1.83368	0.774065	1.52784	0.555822	1.07183	1.71687	1.09533	0.509323	0.90395	0.469113	1.59558	0.972135	0.995246	1.2635	0.322081	0.11709	0.524055	-0.318116	0.271931	1.6403	0.608937	0.677433	-0.426073	-0.527681	1.06768	1.1618	1.6048	1.09888	1.00668	0.645846	0.73243	1.37126	1.27219	0.90299	0.939618	1.01888	1.54699	0.522157	0.639044	0.332062	1.13695	1.87718
male	11.31	M/Ow	1.11847	1.32004	0.26347	0.10095	0.312931	0.307189	0.35646	0.150753	2.39681	0.125515	1.58385	2.13165	2.01131	1.33135	0.330786	1.33129	1.59064	0.189409	0.47553	0.515514	-0.149129	-0.22789	-0.786674	2.71993	1.18644	0.404184	-0.397594	-0.356128	1.41052	1.66745	0.325101	0.528329	2.0547	1.32769	1.52556	2.6028	0.956798	1.05586	0.840813	0.684168	2.57313	1.49614	1.67973	1.75511	0.671574	2.63722
male	11.31	M/Nw	-0.618356	-0.842154	-0.543074	-0.555948	-0.324087	-0.788238	-0.127076	-0.614034	0.128556	1.17538	-0.473089	-0.0397835	-0.171943	-0.717091	1.19646	-0.601271	-0.866875	0.0713668	-0.545291	-0.637288	-0.10351	-0.155425	-0.566882	0.213757	-0.716795	-0.0808399	0.570666	0.653506	-0.550666	-0.715966	1.21652	-0.0994234	-0.020823	-0.539861	-0.535552	-0.0866743	0.186368	-0.223505	-0.875473	-0.805085	0.255861	-0.00284559	-0.439782	-0.17334	0.466634	1.42115
male	11.334	Y/Nw	0.470372	0.608132	-0.33376	-0.487034	-0.151484	-0.480615	-0.0743668	-1.17039	0.520391	0.343792	0.354514	0.210992	0.160306	0.257269	0.279966	0.177523	0.319847	0.254069	-0.131511	-0.178364	-0.215982	-0.588247	0.345802	0.783616	0.0941906	1.16258	-0.0455023	0.0436374	0.406531	0.450686	0.299169	0.726351	0.368524	-0.177318	-0.247212	0.278575	-0.0270137	1.36467	-0.22002	0.245582	0.858412	1.2692	0.717571	-0.134158	0.943114	1.42115
male	11.334	Y/Nw	0.956078	0.65399	-0.594313	-1.47141	-0.722928	-0.923167	-0.740967	-1.35936	0.269808	0.0585614	-0.0687185	0.907554	1.06712	-0.165079	0.0861808	-0.371401	-0.451299	0.507639	-0.330002	-0.85137	-1.2434	-1.92926	-0.826699	0.520581	-0.123344	0.0471726	0.184516	0.229826	-0.289195	-0.161719	0.100019	-0.144781	-0.101663	-0.161694	-0.196057	1.31417	-0.287132	-0.0662914	1.40075	1.06308	0.303938	-0.123955	-0.322501	0.211253	-0.0105947	0.661111
male	11.334	M/Ow	1.56997	1.95766	0.338552	0.616947	1.09871	0.782386	0.805542	0.858696	2.09066	-0.873275	1.81448	1.5228	1.37451	0.978921	-0.639317	2.05191	1.97256	0.797982	1.55038	2.10722	-0.153733	0.855008	-0.357749	2.11444	1.05006	-0.739026	-0.83443	-0.826312	2.51992	2.27557	-0.62614	1.73786	1.81729	1.5301	2.07956	1.85116	1.11613	1.43471	1.00133	-0.54358	2.03249	1.37	2.24917	1.51435	0.627843	2.02919
male	11.34	M/Nw	1.23192	1.5319	-1.34959	-0.391659	-0.497102	-0.421505	-0.561308	-1.01573	-0.507837	0.268114	-0.239776	-0.399008	-0.398194	-0.664953	0.306357	0.0469647	0.154345	0.819124	0.56888	0.0575357	-0.269234	-0.631661	-0.0155142	-0.0310321	-0.588365	-1.43223	1.04376	1.05836	0.159433	0.0644245	0.24786	0.716183	-0.511339	-0.474805	-0.386186	-0.313564	-0.0199381	-0.121545	-2.15059	0.530995	-0.189792	-0.0169306	0.345405	-0.300925	0.354685	0.509103
male	11.342	O/Ow	0.0905098	-0.169442	0.0492557	0.196699	0.300239	-0.0719894	0.517637	0.251287	0.906722	0.422624	0.553838	0.826615	0.740979	0.359866	0.388461	0.343389	0.238459	-0.0370875	0.406615	0.4534	0.306537	0.269996	-0.404527	1.06294	0.237429	0.959813	0.566625	0.650637	0.854162	0.880433	0.402438	-0.0472067	0.449168	0.566628	0.713608	0.953171	0.0186435	0.0202142	-0.540813	-0.168262	1.04671	0.446057	0.321267	0.349341	0.616282	1.57316
male	11.356	M/Ow	0.482756	0.252629	-0.0590612	0.578981	1.66322	1.44279	1.16974	1.45091	1.85388	-3.03139	1.32827	0.912559	0.75477	1.29161	-2.72101	1.35919	1.27162	2.34381	1.81353	1.89345	0.634647	0.402052	-0.591487	1.54268	1.11782	-0.321436	-4.83918	-5.0482	1.03075	1.50138	-2.69946	3.62732	1.5942	-0.760801	-0.674259	1.55993	1.71854	1.63484	-1.44336	0.33193	1.60285	1.11539	0.920389	1.12683	0.249933	1.26914
male	11.359	Y/Nw	-0.155186	-0.146393	-0.0659779	-0.798516	-0.527276	-0.964859	-0.101879	-1.31136	-0.000903602	-0.408771	-0.230422	-0.0910625	-0.137759	-0.397813	-0.469433	-0.247456	-0.239048	-0.52484	-0.283581	-1.14685	0.0781837	-1.32222	0.445677	0.312213	-0.343722	-0.279141	-0.888796	-0.878114	-0.37775	-0.28374	-0.434242	-0.0337971	-0.664524	-0.338849	-0.235513	-0.0404583	-0.304721	-0.240069	-0.295796	1.15557	0.290364	-0.652078	-0.951194	-0.426233	0.604346	0.965128
male	11.362	M/Nw	0.796181	0.500487	-0.696757	0.0393257	-0.558689	0.0123049	-1.44335	-0.553844	0.448702	1.08855	0.0932896	0.32615	0.300488	0.0385547	1.05952	0.0697809	-0.10073	0.126891	0.323712	-0.219009	0.159734	-0.738438	-0.438712	0.302408	-0.104637	1.12483	1.07823	0.946937	0.60547	0.268391	1.08481	1.19064	0.34644	0.217031	0.0772894	0.419391	0.193325	0.195122	-1.73381	1.63268	0.49197	-0.036479	0.31438	0.0402028	0.353297	0.965128
male	11.364	Y/Nw	1.97455	1.81357	0.896405	0.616947	0.849208	0.543417	0.554757	0.294619	0.054435	-0.0309465	0.15354	-0.0558693	-0.00960408	-0.127018	-0.0199259	0.387392	0.642343	-0.178865	0.49802	0.588579	0.613674	0.163204	-0.396445	0.146977	-0.197927	0.264246	0.2094	0.219675	0.319589	0.336192	-0.00617004	0.436677	-0.350932	-0.121852	0.14236	-0.0785371	0.27859	0.345258	0.520804	0.911601	0.1529	0.910542	0.407824	0.295228	-0.103387	0.509103
male	11.373	O/Ow	0.557921	0.513275	0.496354	0.724985	0.353594	0.503861	0.346029	0.493921	1.23307	-0.225748	0.546691	0.57754	0.591193	0.190829	-0.153967	0.23581	0.223739	-0.431635	0.612359	0.419395	0.59028	1.18823	-0.487883	1.23	0.138106	0.327348	0.141607	0.185567	0.425514	0.353572	-0.124991	0.701524	0.777431	0.520957	0.41253	1.11715	0.555533	0.715148	-0.234429	-1.02463	1.30611	0.264909	0.600322	0.72307	0.525316	2.02919
male	11.375	M/Lw	1.1644	0.748274	-1.14703	-1.28741	-1.47199	-1.35696	-1.18116	-1.43402	-0.810007	2.07951	-0.831039	-0.869406	-0.956738	-1.09391	1.97982	-0.610137	-0.761139	-0.240901	-0.916993	-1.3575	-1.04058	-0.818192	-0.287941	-0.434692	-1.10854	1.14629	1.18387	1.34489	-0.444109	-0.351663	1.94076	-0.242696	-0.843976	-1.04446	-1.16323	-0.438418	-1.41617	-1.55206	-0.133467	-0.899551	-0.481421	-0.740285	-0.789921	-0.68736	0.300126	0.661111
male	11.378	M/Lw	0.0392905	-0.120006	0.364829	0.226153	0.969502	0.454743	0.433603	0.256666	-0.045851	2.08618	-0.0322858	-0.0402414	-0.122334	-0.357562	2.01322	-0.358472	-0.289715	0.737528	-0.201591	-0.19992	0.59674	0.0683923	-0.587497	0.000731991	-0.451477	1.95451	0.904955	0.917044	0.254181	0.299845	2.0027	0.978255	0.0469515	-0.151352	0.434872	-0.0344717	0.0524684	0.0868899	-0.512265	0.315745	0.111309	-0.265049	-0.310524	0.0595589	0.111039	0.813119
male	11.384	Y/Nw	1.64309	1.67839	0.466282	1.48876	2.08556	2.27974	0.93052	2.07534	0.989578	1.90324	1.03454	0.524525	0.759469	0.574253	1.65645	0.984514	1.03987	2.06914	1.08414	1.45418	0.23598	1.58696	0.642052	1.47439	0.646538	0.499254	-0.353819	-0.418741	0.894253	0.983103	1.6073	2.94935	0.86653	0.112778	0.000814176	1.21248	1.16863	1.27334	0.444633	-0.309038	1.47974	2.07633	1.76817	0.166538	1.31119	1.72517
male	11.395	M/Nw	1.72156	1.52661	-1.02258	-0.932065	0.814382	0.789419	0.776447	0.17805	1.03657	0.834726	0.704909	1.18863	1.04594	0.304168	0.870761	1.03386	1.38958	3.37752	1.1905	1.22948	0.0812765	0.168259	-0.218597	1.48023	0.407076	0.141718	0.564468	0.64668	1.28105	1.19211	0.859081	1.46864	0.745896	0.849181	0.892274	1.70734	0.580851	0.427607	-2.22493	-2.25136	1.33164	1.01504	0.738375	0.688213	0.576287	1.72517
male	11.397	M/Nw	0.138923	0.398266	0.0144515	-0.363704	0.0756336	-0.0890579	0.0169483	-0.466194	-1.03259	0.343792	-0.941431	-1.16198	-1.08164	-0.900468	0.279966	-0.588051	-0.422831	0.336151	-0.706284	-0.955969	0.538467	0.485631	-0.351655	-0.783727	-0.955382	0.379775	1.17074	1.11005	-0.494792	-0.43771	0.299169	0.314908	-0.901056	-0.930656	-0.728926	-0.775378	-1.00967	-1.08346	-1.09486	-1.76229	-0.893769	-0.487397	-0.455746	-0.829606	-0.0153974	-0.402947
male	11.397	M/Lw	-0.854196	-0.876004	0.495772	0.9444	0.309011	0.382036	0.520141	0.542467	0.244149	1.49413	-0.412961	-0.800272	-0.909588	-0.294759	1.48055	-0.563644	-0.556243	-0.805127	-0.903699	-0.52606	0.426636	0.887076	-1.09956	0.243578	-0.273987	-0.358499	0.376598	0.318196	-0.444904	-0.658901	1.51099	-0.371008	0.164618	-0.45267	-0.543137	-0.459047	-0.463263	-0.52113	0.105962	0.0553532	0.459668	-0.478609	-0.597256	0.0309888	0.0578633	1.11714
male	11.403	M/Lw	0.439482	0.357649	1.07861	1.16697	1.44691	1.79914	1.70894	1.60809	0.43198	1.41917	-0.0169403	0.209741	0.404301	-0.163127	1.41512	0.32314	0.370379	0.824832	0.462886	0.555726	0.314739	0.205183	-0.454044	0.355885	-0.298497	1.97303	0.635036	0.64668	0.0414394	0.0184458	1.40919	0.149139	0.339822	0.00344779	-0.0500313	0.406607	0.109002	0.206649	1.51096	1.94263	0.593173	0.70443	1.04959	0.207436	0.427983	1.42115
male	11.408	M/Ow	1.91738	2.09039	0.352257	-0.229313	0.731466	0.117936	0.342508	-1.06346	2.07647	1.362	1.97873	1.1525	1.15715	1.80833	1.34016	1.78195	1.87633	0.671291	1.94001	1.68902	0.516359	-0.716654	-0.496592	2.3335	1.61279	1.92806	0.148261	0.123542	1.8954	1.6097	1.32457	2.7185	2.22621	1.31929	1.22731	1.74263	1.881	1.79922	-0.369758	1.04016	2.32587	1.98542	1.7182	1.69858	0.410209	1.72517
male	11.414	M/Ow	1.17793	1.45141	-0.434165	0.122373	0.46239	0.939649	0.238923	1.17649	1.94709	0.243605	2.18451	2.74284	2.57408	1.63717	0.206056	1.95266	1.9295	1.59374	1.83723	2.01673	-1.16493	0.284846	-0.0612414	2.16981	1.799	0.255674	-0.261498	-0.429218	1.99705	1.60501	0.246254	2.86013	1.80586	2.1855	2.06047	3.03194	2.45777	2.30988	1.55885	-0.350754	1.90624	0.848001	1.35144	1.61962	0.238716	0.965128
male	11.416	Y/Nw	-0.340534	-0.272282	-1.12932	-1.07315	-1.10467	-0.961152	-1.07199	-1.80792	0.565515	-0.0944077	0.503447	0.570759	0.427859	0.468454	-0.0959592	0.288448	0.208717	0.233757	-0.347434	-0.189425	-1.61688	-1.28526	0.392953	0.938577	0.887388	-1.69966	-3.04626	-3.11489	0.246088	0.220892	-0.0549911	0.9977	0.273989	-0.65924	-0.719412	0.662078	-0.0182051	-0.0191893	1.10499	0.518936	0.772524	0.262209	0.131082	0.0351506	0.171429	0.205086
male	11.425	M/Lw	0.103766	0.6765	-0.1773	0.365299	-0.239261	-0.422634	-0.0844444	-0.367464	-0.760186	1.44668	-0.715099	-0.685899	-0.645878	-0.670091	1.40704	-0.66084	-0.565374	-0.810006	-0.935601	-0.830905	0.366119	0.698728	-0.191931	-0.56232	-0.739324	1.23481	1.42239	1.32918	-0.581835	-0.173593	1.3746	-0.204198	-0.767944	-0.801593	-0.583743	-0.746598	-0.604602	-0.731476	-1.12053	-0.726968	-0.607328	0.0752576	0.107992	-0.422028	-0.279183	-0.0989305
male	11.43	Y/Nw	1.49955	1.49298	0.391681	0.532799	1.46882	0.874829	0.53048	0.881574	1.63616	1.28225	1.683	1.20832	1.50623	1.09455	1.11095	1.98007	2.25046	1.2535	1.02482	1.67439	-0.439129	0.0538932	0.885676	1.48975	1.2637	-0.405988	0.170615	0.0661978	1.66333	1.59081	1.08957	1.16845	1.52745	1.24716	1.59947	1.86573	2.25248	2.61074	1.7038	0.970286	1.70059	1.36751	1.66595	0.320688	1.19663	1.26914
male	11.43	M/Lw	-0.211642	-0.256926	0.405504	-0.0924259	-0.160312	0.0641711	-0.0101824	0.0756494	-0.844321	1.13895	-1.12523	-0.724168	-0.793605	-1.33119	1.13017	-0.718454	-0.622467	-0.411125	-1.23282	-1.12283	0.467877	-0.0702022	-0.72412	-0.678305	-1.26828	-0.320647	0.874217	0.814713	-0.629439	-0.671576	1.11791	-0.657348	-0.886835	-1.19187	-1.25745	-0.851191	-1.07179	-1.33373	-0.161545	-0.041053	-0.712332	-0.873724	-1.32189	-0.745566	0.0705623	0.357094
male	11.433	M/Lw	-0.274544	0.0782115	1.03544	1.32218	1.62958	2.06375	1.4659	1.45622	-0.171564	1.38269	0.0644653	0.463692	0.516683	-0.198493	1.36785	0.0422485	0.0250743	1.12524	0.751914	0.110822	0.741791	1.28379	-0.0054771	-0.203726	0.0893712	-0.429512	1.64305	1.76524	-0.185816	-0.635655	1.36144	0.376526	-0.225642	0.0869904	0.128916	-0.00669318	0.434497	0.180711	0.53284	-0.010301	-0.282687	0.0512219	0.0839101	0.0210733	-0.43941	-0.554955
male	11.438	Y/Nw	-0.240798	-0.0749927	0.349065	0.725686	0.877379	0.724175	0.609049	0.933433	-0.557856	0.493452	-0.261453	-0.972895	-0.910137	-0.413399	0.455582	-0.561598	-0.525214	0.424629	0.464065	0.311006	0.5534	0.501465	0.0330546	-0.636651	-0.407274	0.371324	0.84624	0.822964	-0.545744	-0.489148	0.419693	0.550008	-0.201584	-0.321044	-0.269361	-0.740129	0.24196	0.20863	-0.453487	0.421373	-0.390454	0.41771	0.122882	-0.416155	0.0106889	-0.0989305
male	11.444	O/Ow	-0.276472	-0.340581	0.0616336	0.0919598	-0.108603	-0.594496	-0.533243	-0.33364	1.13901	0.55499	0.64563	0.506817	0.384345	0.611068	0.787271	1.18738	0.851716	-0.806487	0.161464	0.112302	0.569116	0.594262	-1.47269	0.986954	0.607528	0.683113	0.921457	0.712682	1.13575	0.932305	0.825288	-0.0226906	1.1559	1.51141	1.46272	0.448307	0.857479	0.981397	-1.064	-1.06349	1.08345	0.133682	0.234617	1.70808	-0.535083	1.11714
male	11.447	M/Lw	-0.0308831	0.122686	1.14102	-1.49253	0.91101	-1.36301	0.967539	-1.16728	-1.2518	0.433524	-1.04065	-0.984805	-1.02788	-0.814145	0.383628	-0.729251	-0.820789	-0.0461426	-0.658137	-1.20601	1.28661	-0.662799	-0.516108	-0.993588	-0.897987	1.08997	1.09503	1.03516	-0.821396	-0.171793	0.424926	-0.489389	-0.726458	-1.05649	-1.12601	-0.679364	-1.41376	-1.51861	-0.392109	-1.64385	-1.07109	0.0331375	-0.505896	-0.789846	-0.407911	-0.858972
male	11.449	M/Lw	0.0970579	0.130154	-1.64477	1.65198	-1.29996	0.907713	-1.1399	0.334652	0.115467	2.15049	-0.251699	-0.729176	-0.709184	-0.279179	2.04691	-0.256944	-0.126777	-0.414256	0.283025	-0.0562189	-1.38815	1.17701	-0.911213	0.255768	-0.286372	1.53806	2.1164	2.09575	-0.192983	-0.158141	2.00481	-0.183995	-0.0264515	0.0461033	0.439584	-0.400464	-0.132857	-0.225641	-0.408438	0.88545	0.403087	0.720747	-0.102205	0.00552506	0.288039	1.11714
male	11.455	M/Lw	0.549597	0.174258	-0.22289	-0.62137	-0.81128	-1.04328	-0.823264	-0.63333	-0.469606	0.795549	-0.624609	-0.714704	-0.689194	-0.802202	0.841579	-0.144141	-0.189939	-0.921302	-0.524927	-0.381797	-0.284215	-0.287181	-0.723382	-0.316482	-0.824836	0.454574	1.22211	1.16529	-0.363647	-0.207716	0.846048	-0.283462	-0.545237	-0.494769	-0.49183	-0.598505	-0.701719	-0.669084	0.145238	-0.661079	-0.258823	-0.57198	-0.313896	-0.0928464	-0.126777	0.661111
male	11.455	M/Lw	0.0148647	0.431823	0.118648	-0.424232	0.0166916	-0.230446	0.0730152	-0.189563	-0.265434	1.13473	-0.46516	-0.444625	-0.527819	-0.638547	0.984207	-0.233527	-0.353026	0.111701	-0.750903	-0.587496	0.368523	-0.147592	0.252216	0.0915146	-0.47795	-0.826587	1.10871	1.19914	0.101601	0.173065	0.981709	0.093676	-0.555935	-0.441689	-0.438171	-0.111157	-0.940189	-0.507288	-0.530722	-0.553513	-0.00475353	0.0650748	-0.23424	-0.530095	0.478852	0.661111
male	11.46	Y/Nw	0.417741	0.472006	0.469422	0.609275	0.110691	0.261531	0.208245	0.0136813	-0.791637	0.445618	-0.662908	-1.03272	-1.13813	-0.962505	0.141616	-0.476853	-0.370222	-0.70178	-0.767759	-0.587382	-0.157445	0.331032	0.41158	-0.711967	-1.00967	0.205222	0.440035	0.497549	-0.154115	-0.34777	0.184881	-0.342865	-0.753332	-0.827907	-0.779166	-1.04141	-0.81467	-0.569593	1.27211	0.542969	-0.420256	0.0706429	0.103368	-1.03844	1.03013	0.661111
male	11.46	M/Lw	1.00516	0.129856	-0.164579	0.444098	-0.606149	0.457689	-0.579384	0.308431	-1.26076	1.33419	-1.00728	-1.25722	-1.23147	-1.15375	1.2146	-1.4649	-1.53483	-0.361375	-1.44213	-1.88636	-0.480868	0.106195	0.662255	-0.899972	-1.24687	1.8167	1.06347	1.0032	-0.701193	-0.715577	1.22358	-0.689169	-0.883433	-1.22039	-1.27063	-1.24542	-1.59081	-1.56403	0.672894	0.67976	-0.997551	-1.25853	-0.734028	-0.884753	-0.0424015	-0.250939
male	11.471	M/Lw	0.653249	0.317081	1.25426	1.71483	0.918264	1.89931	0.836797	1.83035	0.176099	1.67213	0.226911	0.296662	0.429776	-0.168511	1.56321	0.240709	0.316932	-0.308993	0.130319	0.37034	0.904448	1.61446	-0.0738546	0.107318	-0.0122697	0.912161	1.03983	0.981575	0.420465	0.914177	1.58885	0.0521707	0.067607	0.496722	0.290509	0.239455	0.302917	0.496012	0.633142	0.0932026	0.0887779	0.168661	0.0458702	0.22338	-0.161342	0.205086
male	11.471	M/Nw	0.345939	0.531705	-0.640434	-0.49101	-0.726766	-0.175924	-0.72317	-0.00928362	-0.37308	0.386332	-0.282927	-0.428223	-0.280683	-0.237787	0.383628	-0.262978	-0.159997	0.273804	0.0547231	0.157954	0.0204414	0.422432	-0.433725	-0.357195	-0.227885	-1.19851	0.50243	0.515558	0.0569241	0.127881	0.342433	0.166699	-0.237824	0.087357	-0.0195153	-0.196043	-0.0929626	-0.226384	-1.32987	-1.88843	-0.41115	-0.455938	-0.342557	-0.328434	-0.174398	-0.402947
male	11.474	M/Ow	1.75933	1.86132	1.28199	-0.26902	1.37228	1.20124	1.12108	0.874529	2.02284	0.422624	2.26664	1.95686	1.80129	1.65478	0.388461	2.18035	2.34183	1.47394	2.2811	1.92159	1.21661	-0.518508	-0.304764	2.18388	1.56995	0.22081	-0.976256	-0.715657	1.51597	1.88041	0.402438	1.85959	1.92972	1.72437	1.98044	1.99497	2.22587	1.88198	0.0373081	0.542561	2.2239	2.10436	1.90365	1.56463	0.691689	1.72517
male	11.482	O/Ow	1.08268	0.776964	-1.0537	0.6411	-0.237666	0.193642	0.287377	0.659886	2.36033	0.630741	1.68203	1.94038	2.13122	1.46762	0.796438	1.66514	1.81276	0.323802	0.2083	1.55091	-2.34806	0.995869	-1.18354	2.20711	1.29471	2.10548	0.533144	0.278271	1.66268	1.24239	0.757457	0.167548	2.30199	1.40452	1.93899	2.42946	1.10743	1.02969	2.7831	-0.790721	2.25375	1.08472	1.192	1.9646	0.258517	2.02919
male	11.482	Y/Nw	0.594531	1.10078	0.268568	1.06259	0.946559	1.12174	0.825938	0.797775	1.34995	0.321356	0.791212	0.752932	0.953562	0.465034	0.259303	1.35279	1.13867	0.640423	0.490592	0.829845	-0.376774	0.446659	-0.419125	1.5442	0.326802	1.16614	-0.720823	-0.67552	0.996458	1.05842	0.278487	0.784657	0.941239	0.489595	0.524187	1.04626	0.583549	0.490984	1.32621	1.22228	1.60379	0.508707	0.621292	0.651609	0.983908	2.3332
male	11.485	O/Ow	0.641259	0.708091	-0.254785	0.629333	0.463522	0.370837	0.753839	0.25933	1.23728	0.879983	1.1961	1.14308	1.00116	0.75177	0.747739	1.50286	1.62713	0.422698	1.55856	1.84988	0.659088	0.217334	0.092647	1.3472	0.731476	0.132288	0.275482	0.140353	1.38244	1.31935	0.794711	0.822982	0.873487	1.26139	1.38384	1.124	1.23932	1.53985	-1.88776	0.822946	1.34005	1.98623	2.42854	0.628764	0.640193	1.26914
male	11.49	Y/Nw	0.179619	0.0180324	-1.20051	-1.55961	-1.01517	-2.19689	-0.843032	-1.88435	0.213028	-0.739717	-0.352084	-0.269634	-0.376879	-0.114385	-0.779302	-0.310432	-0.303777	-0.256612	-1.97739	-1.32491	-1.70002	-1.63982	0.388487	0.147236	-0.139327	-0.691372	-0.222605	-0.0158922	0.179073	0.112608	-0.789762	0.234416	-0.159407	-0.124649	-0.126398	0.0273991	-0.590643	-0.734277	1.13543	0.274758	0.155195	-0.556459	-0.0991495	-0.572989	0.571925	0.509103
male	11.493	M/Nw	0.964817	1.14439	0.218356	0.202204	0.0467225	-0.306066	0.450594	-0.0898191	0.00737149	0.663951	0.410653	0.125946	0.149951	0.384664	0.729228	0.484634	0.5932	-0.651894	0.300835	-0.0352533	0.610004	0.0848254	-1.03349	0.15477	0.448151	0.636618	0.933934	1.15583	0.729741	1.06965	0.743664	-0.309636	-0.0869141	0.487158	0.456912	0.249245	0.589477	0.625975	-0.834346	0.232442	0.0912569	0.575385	0.686096	0.424188	-0.520452	-0.402947
male	11.501	O/Ow	0.213717	0.416676	0.224088	0.0992818	0.195437	-0.114394	0.265143	0.335403	1.25534	1.56456	0.928285	0.860504	0.713727	0.588787	1.59964	1.3925	1.36678	-0.275841	0.630481	1.13037	0.418603	0.0980305	-1.12124	1.20505	0.710809	0.861575	0.751238	1.03234	1.21055	1.0991	1.64014	0.0612348	1.39864	1.19157	1.39323	0.658121	1.03509	1.19501	-0.423328	-0.00478737	1.37476	0.00987666	-0.180918	1.11204	0.141909	1.42115
male	11.518	M/Lw	0.0905098	-0.0703806	-0.56711	-0.26902	-0.986217	-0.359493	-0.689244	-0.371956	-1.09851	0.422624	-0.914281	-1.00874	-1.08397	-1.36273	0.388461	-0.620262	-0.797983	-0.385787	-0.678611	-0.770093	-0.0100123	0.0822572	-0.384574	-0.775407	-1.10648	-1.2572	0.674268	0.614682	-0.690047	-0.764684	0.402438	-0.682806	-1.08174	-0.971519	-1.13792	-0.908029	-1.06897	-1.13536	-1.11893	-0.721124	-0.942314	-1.29122	-1.49847	-0.628477	-0.288597	-0.250939
male	11.523	O/Ow	-0.311937	2.75119e-05	-0.205449	0.666001	-0.0677079	0.278938	0.202952	0.407865	0.574347	-0.653247	0.132254	0.00355332	-0.0158842	0.876911	-0.609274	-0.03548	-0.116264	-0.266845	-0.388497	-0.0363846	0.308964	0.804211	0.256801	0.444883	0.814724	-1.08962	-0.861513	-0.961223	-0.295181	-0.330042	-0.585501	0.608564	0.0544016	0.213958	0.221565	0.180451	-0.359714	-0.165077	-1.05781	-0.336902	0.551439	0.378706	0.412024	0.0164938	-0.129626	-0.0989305
male	11.532	Y/Nw	0.34291	0.174736	-0.428539	-0.457077	-0.14801	-0.582663	-0.186501	-0.500711	-0.849769	-0.0866027	-0.759101	-0.987979	-0.981085	-0.868417	-0.211255	-0.390973	-0.521519	0.179361	-0.670959	-0.333661	-0.39525	-0.154299	0.642288	-0.548881	-0.529737	-1.65165	-0.227286	-0.0932913	-0.748074	-0.627021	-0.239777	-0.476188	-0.918575	-1.11884	-1.01211	-0.561707	-1.04659	-1.12689	-0.0363425	-0.606243	-0.628923	-0.909315	-0.702998	-0.957294	0.276789	-0.402947
male	11.545	M/Lw	-1.58505	-1.85386	0.0762906	0.478155	-0.0090888	-0.276119	0.46657	-0.146598	-0.546173	0.572476	-1.30789	-0.896892	-1.00459	-1.3831	0.64563	-1.16506	-1.19457	-0.815603	-1.27822	-1.40994	0.820064	0.292028	-0.802879	-0.59176	-1.32655	0.736913	1.49084	1.71037	-1.52125	-1.33039	0.634505	-0.83873	-0.759698	-0.981596	-0.954233	-0.975201	-0.881174	-0.972501	-1.55832	0.358175	-0.4782	-1.12086	-1.24225	-0.613279	0.0484734	0.965128
male	11.548	Y/Nw	-0.813735	-0.649168	0.482817	-0.758343	0.470188	-0.582663	0.578279	-0.27033	-1.05955	0.318984	-0.759101	-0.493525	-0.562763	-0.934288	0.119296	-0.992082	-0.859566	0.222326	-1.27269	-0.822105	0.526219	0.0122546	0.708666	-0.573742	-0.921262	-0.438769	-1.02309	-0.930609	-0.81797	-0.698564	0.114715	0.346132	-0.818053	-1.21055	-1.1562	-0.730459	-1.11753	-0.913306	-0.127929	-1.56968	-0.808983	-0.471464	-0.702998	-0.957294	0.360411	-0.250939
male	11.548	M/Lw	0.300062	0.490065	-1.35558	0.725686	-0.501293	3.89689e-05	-0.285002	0.717976	-0.489189	0.967595	-0.515221	-0.682536	-0.476618	-0.29019	0.808882	0.0318041	0.0122391	0.103171	-0.354481	-0.957893	-0.882898	0.423583	-0.256647	-0.508771	-0.395462	1.22972	1.6277	1.08399	-0.316956	-0.455694	0.834105	-0.402152	-0.212029	-0.372503	-0.185141	-0.218106	-1.68224	-0.723507	-0.881756	0.585196	-0.411504	-0.319369	-0.287394	-0.445129	-0.0675161	-0.250939
male	11.556	M/Ow	0.853336	1.1806	-1.18791	-0.298384	0.040406	0.326145	-0.00579411	-0.00398335	3.62493	0.47402	3.47018	3.51648	3.57187	2.71045	0.536667	1.4316	1.75831	1.76448	0.299685	1.24541	-1.53949	-0.533352	-0.403533	4.16142	2.70985	0.221556	-2.2058	-2.06116	2.32831	3.11131	0.514804	3.09851	3.58759	1.86076	2.62425	3.29674	1.66852	6.15728	0.825702	0.514027	4.01337	1.05544	1.39676	2.66203	0.988894	2.78923
male	11.564	M/Ow	1.30224	1.51653	-0.697489	-0.413642	-0.436837	0.713851	-0.290229	0.762808	1.30898	-0.536959	1.03454	1.43944	1.55908	0.703661	-0.616403	0.951711	1.07307	1.35167	1.08414	0.867775	-0.798468	-0.621678	0.489913	1.18134	0.584508	0.209455	-0.471074	-0.497072	1.03157	0.947965	-0.656073	0.833818	1.18469	0.635246	0.637718	1.32724	0.994402	0.993613	0.264705	0.46526	1.38025	1.64623	1.68199	0.151322	1.22905	1.57316
male	11.567	M/Lw	-0.401404	-0.538685	1.27556	0.289847	0.598148	0.702552	0.658187	0.839191	-0.146636	1.43667	-0.283731	-0.101201	-0.132531	-0.324049	1.38148	-0.352989	-0.343851	-0.286535	0.350226	0.156026	0.457386	0.121119	-0.498565	-0.325603	-0.352678	1.3733	0.38293	0.323541	-0.174369	-0.327878	1.36525	0.0150818	-0.219485	-0.591433	-0.634019	-0.101478	0.31401	0.223878	1.60907	0.334459	-0.194582	0.399892	0.123822	-0.0444078	-0.273775	0.0530779
male	11.575	M/Ow	1.9951	1.73743	0.150624	0.517522	0.891637	0.541922	0.447471	0.351698	0.759674	0.0509794	0.673224	0.821391	0.963978	0.779421	0.0491843	0.706981	0.907954	0.622627	1.02545	1.54368	-0.277679	0.378102	-0.225449	0.879981	0.694055	0.592944	0.488176	0.499314	0.842454	0.807526	0.0369163	0.947253	0.391063	0.863955	1.081	1.35204	1.34614	1.44788	0.882319	0.257237	0.807557	1.01756	1.20683	0.652141	-0.0525915	0.509103
male	11.592	M/Lw	-0.095601	-0.396317	-1.11009	-1.83452	-1.85272	-2.05339	-1.53006	-1.97485	-1.03554	1.2725	-1.13735	-1.38442	-1.48394	-1.49104	1.23086	-1.14188	-1.2046	-0.730505	-1.56181	-1.15434	-0.636299	-0.6629	0.00282773	-0.881515	-1.55956	-0.688957	1.2226	1.16394	-1.35994	-1.22418	1.24559	-0.585308	-0.970605	-1.26363	-1.24602	-1.2526	-1.319	-1.45159	-0.903058	-2.3396	-0.794223	-1.86342	-1.75483	-0.823941	0.201595	0.661111
male	11.614	M/Ow	0.924919	0.771641	-0.443837	-0.928787	-1.11486	-0.318421	-0.990964	-0.288857	0.613504	0.148318	0.553838	0.328892	0.221021	0.585586	0.17555	0.524074	0.817648	0.0404012	1.39318	0.600219	-0.36613	-1.49475	-0.564147	0.457631	0.5791	-0.222592	-1.55035	-1.3988	0.223873	0.622376	0.162688	0.235282	0.539814	0.417775	0.534952	0.356182	1.04228	0.983194	-0.127869	1.25338	0.549458	1.39366	1.42893	0.42617	-0.0623771	0.205086
male	11.614	M/Ow	1.94058	2.13511	-0.296753	-2.2752	0.543058	-0.171433	-0.117038	0.097616	2.4691	0.18695	2.79571	2.62426	2.45748	2.43235	0.180786	2.60616	2.68141	2.92142	1.75445	0.758017	-1.23811	-2.32849	-0.125127	2.23532	2.80845	-0.673185	-0.814404	-0.551966	2.78392	2.72547	0.178473	1.85696	2.62917	2.80536	2.66807	2.66112	1.89238	1.64195	1.98778	0.267086	2.22126	1.4639	1.49931	1.86352	-0.0300248	0.205086
male	11.627	M/Lw	1.08019	1.05286	1.2415	0.877972	0.158952	0.507364	0.393574	0.693465	-0.257392	0.522336	-0.91892	-0.59307	-0.705862	-1.13287	0.675989	-0.885892	-0.824831	-1.4225	-0.450041	-0.724416	1.00277	0.723395	-1.22789	-0.555017	-1.19703	0.916965	1.2594	1.30458	-0.996364	-1.2505	0.695562	-0.881995	-0.695726	-0.747446	-0.724927	-0.827471	-0.870193	-0.807497	0.402264	0.264463	-0.40038	-0.376021	0.176482	-0.206422	-0.0785653	0.965128
male	11.633	Y/Nw	-0.329765	-0.519072	-1.58829	-0.588586	-2.09525	-1.06846	-2.02102	-0.965983	-0.851601	-0.783729	-0.979406	-0.779343	-0.878984	-0.864068	-0.594828	-1.1279	-1.03852	-0.813462	-1.08937	-1.03242	-0.735842	-0.828668	-0.9838	-0.878687	-0.981672	0.723086	-0.458771	-0.449387	-0.795297	-1.1235	-0.634073	-0.475887	-0.769454	-0.777229	-0.688882	-0.514268	-1.08635	-1.21379	-1.65642	0.544633	-0.92368	-1.15925	-0.739879	-0.486255	-0.461844	-0.402947
male	11.636	M/Nw	0.438282	0.111457	-1.20879	-1.9994	-1.75149	-1.8316	-1.49859	-1.56747	-0.794379	0.45833	-0.675	-0.800432	-0.858835	-0.662097	0.429411	0.119716	-0.231313	-0.172152	-0.149845	-0.636439	-0.692911	-0.865807	-0.79773	-0.504465	-0.742376	-0.487077	0.712551	0.65309	0.0522528	-0.0368952	0.438112	-0.238033	-0.728505	-0.385844	-0.546355	-0.567021	-0.342919	-0.855436	-0.983272	-2.24833	-0.565087	-0.51653	-1.03805	-0.359816	-0.22103	-0.0989305
male	11.666	O/Ow	0.493878	0.391572	1.03071	0.236032	0.415096	0.224657	0.912468	0.773493	1.82457	1.07937	1.30138	1.27514	1.14862	0.991575	1.29028	1.12644	1.39423	-0.618144	1.44049	1.46581	0.878513	0.660777	-1.17412	1.58263	0.914004	0.900095	0.775518	1.15593	1.1008	1.25753	1.30582	0.29588	1.54834	1.44829	1.513	1.75731	1.22314	1.04348	0.237954	-0.910206	1.62387	0.795571	0.761336	2.22834	-0.317166	1.57316
male	11.666	M/Lw	0.90909	0.520541	-0.694401	0.308262	-1.44089	-1.14597	-1.13043	-0.934855	-1.17936	-0.00594765	-1.21959	-1.28136	-1.3826	-1.19377	0.176035	-1.22312	-1.16675	-1.9978	-1.28529	-1.50354	-0.567082	0.0353844	-1.04139	-1.28026	-1.24594	0.449631	0.721923	0.69839	-1.27064	-1.16793	0.185316	-1.17784	-1.21496	-1.03663	-1.0095	-1.18823	-1.50436	-1.47345	-0.212044	0.552274	-1.25729	-1.18222	-1.1519	-0.399634	-0.961738	-0.706964
male	11.668	M/Nw	0.861342	0.55907	0.274152	-0.956114	-0.609078	-1.49541	-0.703982	-1.74657	-1.0395	1.17452	-0.630151	-1.03085	-1.1363	-1.07909	0.978938	0.108739	0.0552601	-1.2626	-0.420884	-0.570441	1.03468	-0.655415	0.111119	-0.745612	-1.04021	0.6927	0.49907	0.629335	-0.467467	-0.479366	0.981651	0.00513155	-0.953446	-0.47098	-0.414294	-0.968673	-0.821613	-0.72432	-1.60859	-0.567738	-0.773266	0.250485	-0.565053	-0.7096	0.224621	-0.0989305
male	11.69	M/Ow	1.70961	0.840111	-1.37804	0.786731	-1.54381	1.88076	-0.28461	0.957507	0.660245	-4.54824	0.000758231	0.202009	0.0667292	-0.577799	-4.01544	-0.480046	-0.552067	0.895627	-2.16019	0.531452	-2.98283	1.36759	-1.16482	0.992805	-0.636681	-1.24089	-1.57896	-1.63951	0.284694	-0.068772	-4.01937	1.05585	-0.0934328	-0.581974	-1.20503	0.897888	0.709212	-0.115472	3.45613	-1.27624	0.955346	-0.0564646	-0.307944	0.759012	0.384868	2.63722
male	11.693	O/Ow	0.987513	1.45113	-0.61586	0.391163	0.169055	1.20427	-0.165251	0.525963	2.33909	1.21655	1.5651	2.17712	2.11653	0.900667	1.2356	1.67981	1.86171	1.48131	1.04962	1.32504	-0.207905	0.438394	-0.803916	2.51913	1.2501	2.13909	0.439573	0.589459	1.39677	1.40772	1.24539	0.688099	1.95489	1.41629	1.22784	2.54561	0.85162	0.671721	-0.80387	-0.126732	2.53596	0.809663	1.45643	1.41075	0.833812	2.48521
male	11.721	M/Lw	0.635533	0.494711	0.498954	-0.634821	0.384773	-0.305786	0.735924	-0.183871	-0.017599	1.9848	-0.0383966	0.132266	0.27679	-0.0209515	1.88454	-0.105138	-0.182525	0.224844	-0.359955	0.122013	0.856238	-0.677142	-0.406242	0.0787805	0.0829948	1.28733	1.89061	1.79909	0.301876	0.159269	1.87916	-0.627433	-0.150527	0.324565	0.313147	0.6081	0.0111659	0.202608	-0.784318	0.131813	0.122093	0.183806	0.681485	0.110073	-0.266167	0.0530779
male	11.723	M/Lw	0.561266	0.736215	-0.513187	-1.61272	-1.39073	-1.5326	-1.30157	-1.38173	-0.978421	1.56612	-0.788076	-0.567368	-0.5964	-1.09619	1.4825	-0.325147	-0.159997	-0.60605	-0.658137	-0.852393	-0.510533	-0.430249	-0.351343	-0.600182	-1.05082	0.784835	1.09503	1.1465	-0.333441	-0.571357	1.49733	-0.45294	-1.12152	-0.732117	-0.639821	-0.5827	-0.951481	-0.822797	0.0341465	-2.37759	-0.735883	-0.863501	-0.587565	-0.616816	0.0591141	0.0530779
male	11.726	Y/Nw	0.138923	0.3458	1.32025	0.170727	0.620715	0.563537	0.747469	0.546085	-0.321227	0.343792	-0.423053	-0.00868392	-0.142081	-0.611033	0.279966	-0.779445	-0.745734	-0.320501	-0.183763	-0.126524	0.873777	0.445858	0.324667	0.0830611	-0.641717	0.0666535	-0.425578	-0.451482	-0.294498	-0.335203	0.299169	1.32481	-0.591662	-0.264915	-0.247212	0.179379	-0.501399	-0.675441	0.829784	-0.591032	-0.152048	-0.152808	-0.371937	-0.578061	0.463858	0.509103
male	11.726	Y/Nw	-0.561918	-0.511974	-0.316356	-0.755448	-0.420324	-0.197661	-0.800383	-0.483562	-0.000947891	-1.24812	-0.0509287	-0.257823	-0.329393	0.0327494	-1.41212	-0.884559	-0.712068	0.488597	0.14541	-0.634466	0.0793571	-1.20759	0.303548	0.156434	-0.0938663	-0.547841	-1.76982	-1.67459	-0.244699	-0.221664	-1.43122	1.00392	0.234694	-0.192742	-0.136119	-0.0258789	0.0036294	-0.151894	-0.80148	1.0021	0.0317147	0.215353	0.0665843	-0.779603	0.857268	0.205086
male	11.726	Y/Nw	-0.280331	-0.0497714	-0.863866	-1.60949	-1.75006	-1.92607	-1.37497	-1.23525	-1.00578	0.561647	-0.917166	-0.897885	-0.951228	-0.894254	0.491108	-1.10848	-1.04631	-0.933152	-1.48459	-1.62511	-1.47136	-1.78224	-0.153613	-0.800632	-0.973253	0.204431	-0.233853	-0.14439	-0.867507	-0.647511	0.510508	-0.365937	-0.900249	-1.27519	-1.27371	-0.865184	-0.421834	-0.768156	1.33479	0.472837	-0.84471	0.342173	-0.552224	-0.859312	0.103863	-0.250939
male	11.732	Y/Nw	0.0209522	-0.13464	-0.303911	-2.184	0.190157	-1.80696	0.0988733	-1.88396	-0.326889	1.08052	-0.264533	-0.107183	-0.196428	-0.247495	1.00638	0.056402	0.100369	0.936486	-0.0547708	-0.964499	0.834323	-2.88992	-0.0161731	-0.211526	-0.106685	0.141777	0.680051	0.73096	-0.160676	-0.22871	0.976564	0.359097	-0.332044	-0.240426	-0.173407	-0.344926	-0.128142	-0.329026	-2.35225	1.63364	-0.19509	-0.409108	-0.131306	-0.30223	-0.0716822	-0.250939
male	11.748	M/Nw	0.238276	-0.0818235	1.26827	1.03131	1.57497	1.94388	1.54594	1.66338	1.12075	1.56612	0.72737	0.931122	0.961139	0.645145	1.4825	0.265465	-0.0655985	0.993685	0.665746	0.61261	1.49083	1.31387	-0.104194	1.17015	0.559779	1.54766	1.24318	1.51764	0.772593	0.627337	1.49733	1.18728	0.916184	0.804397	0.751675	0.939759	1.26085	0.701371	-0.562611	-0.665535	1.34869	0.685238	0.719147	0.241122	0.837489	1.57316
male	11.756	M/Lw	-0.736531	-1.09086	0.840421	-0.153346	-0.128606	-1.15374	-0.127699	-1.09381	-1.11816	0.168309	-1.16463	-1.19756	-1.11889	-1.33752	0.330786	-1.14929	-1.37693	-1.84153	-1.09439	-0.675552	0.850906	0.0181378	-1.10418	-1.0889	-1.31883	0.404184	0.039031	0.0477429	-0.683925	-0.778298	0.325101	-1.19043	-1.23558	-1.38159	-1.36298	-1.22124	-1.16917	-1.1075	-0.0868768	-0.350849	-1.07455	-0.721375	-1.13453	-0.441583	-0.669533	-0.250939
male	11.764	M/Lw	0.478933	0.462543	-0.597453	0.515233	-0.235514	0.0975981	-0.573718	0.254667	-0.969739	1.63465	-0.609538	-1.0187	-1.00348	-0.804763	1.37792	-0.816489	-0.684663	-0.0693926	-0.582652	-0.256706	-0.368294	0.392725	0.534387	-0.578833	-0.469546	0.0076084	1.70719	1.7632	-0.62083	-0.914999	1.40963	-0.130136	-0.799882	-1.12991	-1.026	-0.717824	-0.821902	-0.724441	-0.432104	0.221821	-0.61134	-0.62548	-0.423539	-0.83275	0.0125536	-0.554955
male	11.764	M/Nw	0.658149	0.87356	-1.85595	-1.64005	-1.79025	-2.03871	-1.40873	-1.77984	-0.716164	-0.292153	-0.589601	-0.746318	-0.856539	-1.07533	-0.260919	-0.167971	-0.157827	-0.151085	-0.232758	-0.228933	-0.652241	-0.7178	0.157212	-0.63184	-1.04449	-0.255562	0.0346211	0.009668	-0.6252	-0.5699	-0.247652	0.0234154	-0.919627	-0.350027	-0.563845	-0.788271	-0.907184	-0.811899	-2.36888	-1.82837	-0.670267	-0.360318	-0.328422	-0.493087	0.0565333	0.205086
male	11.77	M/Nw	-0.389801	-0.409509	-1.63524	-0.553512	-1.79647	-1.107	-1.77505	-1.33684	-0.645242	0.427259	-0.988883	-0.678112	-0.789477	-1.30112	0.201236	-1.36863	-1.4105	-0.614043	-1.11325	-1.0975	-0.172876	0.0585399	0.41875	-0.169623	-1.33525	0.261172	0.405959	0.663933	-0.992021	-0.876325	0.214392	-0.319213	-0.864661	-1.30458	-1.21153	-0.253118	-1.69008	-1.66621	-2.92583	-1.25019	-0.297321	-0.256467	-0.31307	-1.11256	1.27806	1.26914
male	11.773	O/Ow	1.32215	1.27944	0.823393	0.631542	1.01777	1.17228	0.689502	1.47512	2.33297	1.83449	1.74879	2.0333	1.88589	1.19986	1.89862	1.86619	1.81932	0.620936	1.87585	2.22149	0.870162	0.462242	-0.687929	2.51598	1.21804	0.818164	1.75972	1.63834	1.99439	1.90508	1.92427	1.10251	1.8745	1.66825	1.66191	2.38834	2.17721	2.25044	-0.161293	0.312289	2.58403	1.36561	1.62086	1.93365	0.604821	2.63722
male	11.775	O/Ow	0.85363	0.801969	0.0237766	-0.329884	-0.281345	0.149002	-0.0120125	0.238028	1.14836	0.701338	1.25622	0.512397	0.381057	1.2871	0.721072	1.7889	1.73283	0.118542	1.91897	1.51515	0.536188	0.00271417	-0.542089	0.92863	1.35265	0.752663	-1.52908	-1.41419	1.92276	1.6859	0.703586	2.17835	0.977001	0.588766	0.589006	0.520577	1.66485	1.48085	-1.07136	-0.677672	1.04532	1.40271	0.414776	0.844995	-0.0943944	0.205086
male	11.792	M/Lw	-0.156012	0.246117	1.20875	1.35626	0.785357	1.18062	1.08299	1.39411	-0.111388	0.8826	-0.495984	-0.231204	-0.293051	-0.422058	0.980766	-0.119297	-0.1059	-0.704153	-0.491857	-0.170945	0.81097	0.858762	-1.0931	-0.0719249	-0.431126	0.997852	1.23698	1.28154	-0.16852	-0.129712	1.00062	-0.640514	-0.428409	0.0708022	0.0329147	-0.269655	0.174281	0.150831	0.736783	0.953077	0.0352706	-0.622176	-0.0745678	0.145518	-0.271494	0.661111
male	11.803	M/Lw	1.16744	1.49651	-0.141808	0.209887	0.346994	-0.231874	0.653751	-0.156622	0.329738	0.45833	-0.186263	-0.199798	-0.0239103	-0.00954794	0.429411	-0.0306593	0.0122391	0.0213186	-0.149845	-0.440934	-0.0211193	0.184166	-0.1003	0.144837	-0.150916	1.87466	0.354207	0.329914	0.20962	0.0597506	0.438112	0.114618	0.257248	-0.253702	-0.28683	-0.0877124	-0.310971	-0.0219383	-0.240939	0.0391194	0.377461	0.666436	0.779324	-0.0529007	0.230822	0.813119
male	11.827	M/Lw	-0.0945626	-0.243721	-0.096905	0.838002	0.556564	1.10536	0.480006	0.987408	-0.662375	0.271366	-0.46516	-0.161775	-0.281804	-0.476517	0.269405	-0.707438	-0.704826	0.802727	-1.06142	-0.792876	-0.752336	0.797844	-0.145512	-0.42594	-0.525745	0.382917	0.0170221	-0.00796736	-0.791109	-0.672999	0.227112	-0.0174634	-0.524234	-0.563153	-0.472251	0.330957	-0.201849	-0.27155	1.37553	0.0265205	-0.579684	-0.349165	-0.0682252	-0.574061	-0.0749363	-0.402947
male	11.833	M/Nw	-0.0101861	0.107618	0.251247	0.451916	0.265756	0.414971	0.480363	0.425926	-0.102572	0.286026	-0.0398492	0.271373	0.248608	-0.134158	0.464794	-0.119297	-0.0774866	-0.0541219	0.473682	0.786985	0.958495	0.858762	-0.81414	-0.0510287	-0.271894	1.19072	0.802213	0.812358	0.213342	0.231084	0.479204	0.281043	-0.25943	0.0553864	0.138883	0.341339	0.651338	0.420103	-1.49562	-0.887322	-0.144447	0.187463	0.367904	0.48404	-0.552634	0.0530779
male	11.838	Y/Nw	0.736312	0.597876	-0.344717	0.403684	-0.428635	-0.0951452	-0.250233	-0.0206089	0.265188	-2.89754	-0.444208	-0.8781	-0.98611	0.395824	-2.75539	-0.155972	-0.0824755	-0.552643	-0.858704	-0.590278	-0.673153	0.0487526	0.204133	-0.0722187	0.311004	-1.25464	-0.392341	-0.45608	-1.54066	-1.30403	-2.72779	-0.894357	0.190748	-0.75474	-0.677019	-0.774851	-0.806152	-0.84475	0.712179	0.718344	0.25359	-0.959047	0.0725686	-0.590777	0.193167	0.0530779
male	11.838	M/Lw	0.533892	0.649954	0.915233	-0.468174	0.907881	-0.607404	0.811204	-0.344872	-0.379048	1.2725	-0.398966	-0.560427	-0.673766	-0.762092	1.23086	-0.0816765	-0.131393	-0.145917	-0.222097	-0.0713248	0.517949	-0.360748	-0.699623	-0.193712	-0.780548	0.500413	0.681219	0.693769	0.0665683	0.0412605	1.24559	0.515783	-0.555229	-0.514981	-0.396487	-0.29886	-0.578926	-0.547511	0.758446	-0.194571	-0.151127	0.519546	0.234795	-0.240819	0.277446	0.813119
male	11.847	M/Lw	0.0383592	-0.367565	1.36417	0.468368	0.771939	0.461946	0.86246	0.999178	-0.909339	0.0111656	-1.15897	-1.48572	-1.51217	-1.19641	0.0478028	-0.770832	-0.706532	-0.618253	-1.27055	-1.45525	1.45403	1.0585	-0.504289	-1.21258	-1.30009	1.61014	1.14072	1.22592	-1.28882	-1.11951	0.00285523	-1.03592	-0.668801	-1.20307	-1.21912	-1.57525	-1.42085	-1.42426	-0.293047	-1.27399	-0.922018	-0.580514	-0.70728	-0.733244	-0.137784	0.0530779
male	11.852	M/Lw	-0.00112186	-0.00699559	-0.0921213	-0.875758	-0.376692	-1.05497	0.0333167	-0.804911	-1.34069	-0.106776	-0.878293	-1.20554	-1.23603	-1.07941	-0.073094	-0.384154	-0.345593	-0.372024	-1.08347	-0.678319	0.0685533	-0.524918	0.202131	-0.88193	-0.957949	-0.111824	0.00515785	0.052715	-1.04289	-0.932006	-0.0918586	-1.33443	-1.07996	-0.858047	-0.749338	-0.981137	-1.13635	-0.912605	-0.328241	-0.678704	-1.13223	-0.953417	0.115339	-0.67508	-0.538236	-0.858972
male	11.855	M/Lw	-0.294362	-0.432945	-2.41045	-0.967597	-1.85843	-1.89805	-1.24355	-1.32926	-1.06862	1.77861	-0.93875	-1.34408	-1.28217	-0.944555	1.56714	-0.932846	-0.836392	-0.187416	-3.00001	-1.4161	-2.68485	-0.54329	-0.513068	-0.75523	-1.02174	1.42923	1.53111	1.66169	-0.58794	-0.772426	1.59319	-1.17434	-0.714728	-0.750555	-0.62079	-1.19201	-0.971088	-1.35107	0.759134	-0.826957	-0.728189	-1.14908	-1.3703	-0.931601	0.228692	0.0530779
male	11.858	M/Lw	1.57108	1.23858	0.629113	-0.194318	0.0609762	-0.526329	0.653751	-0.728667	-0.786282	-0.410805	-0.587726	-0.500485	-0.310461	-0.595571	-0.292028	-0.262666	-0.428111	-0.838242	-0.672398	-0.526468	0.550469	-0.218949	-1.01194	-1.02942	-0.450302	-0.202403	0.519301	0.460723	-0.454696	-0.455694	-0.314407	-0.969786	-0.946204	-0.0796764	-0.162281	-0.0568163	-0.608765	-0.514252	0.115498	0.064473	-1.0693	-0.927751	-0.744559	-0.186429	-1.01715	-1.315
male	11.858	M/Lw	0.0888407	-0.0717717	1.65674	1.87125	0.71889	1.02866	1.05914	1.27285	-1.20854	0.957499	-1.14458	-0.856188	-0.95433	-1.4481	0.906208	-1.49135	-1.37456	-1.76907	-0.738024	-0.583572	1.0563	1.16965	-0.340473	-1.02981	-1.47273	1.16853	0.883015	0.932007	-1.09358	-1.11359	0.936693	-0.428871	-1.26732	-1.35959	-1.22615	-1.04328	-1.20322	-1.23835	1.12515	1.34717	-1.15281	-0.456364	-0.265795	-0.758531	-0.265251	-0.250939
male	11.858	Y/Nw	0.48237	0.494711	0.418499	-0.25488	-0.328895	-0.18516	0.356152	-0.509281	-0.165756	-0.655845	-0.0383966	-0.415904	-0.44184	0.258175	-0.491636	-0.252544	-0.0631533	-0.647546	0.364419	-0.309187	-0.150922	-0.934452	-0.503908	-0.360172	0.406335	-1.23035	-0.462884	-0.348068	0.271024	0.159269	-0.467939	0.167651	0.125556	0.000733657	0.0587463	-0.492023	0.543544	0.296882	1.15615	1.44626	-0.295168	0.724956	0.836397	0.110073	-0.782918	-1.01098
male	11.858	M/Nw	-0.106913	-0.115414	-0.789691	-0.524049	-0.998519	-0.549522	-0.882989	-0.366376	-0.939951	-0.633608	-0.798109	-0.784435	-0.864375	-0.789488	-0.453734	-0.319424	-0.250527	-0.187985	-0.465186	-0.50941	-0.120685	0.41273	-0.674238	-0.803028	-0.888262	0.393437	-0.675815	-0.702236	-0.267662	-0.139797	-0.492012	-0.699927	-0.912054	-0.623612	-0.523681	-0.560217	-0.873511	-0.873042	-1.3353	-1.93526	-0.884253	-0.168999	0.476661	-0.289095	-0.545721	-0.402947
male	11.86	M/Lw	-0.181338	-0.184143	-0.225138	-0.0649094	-0.412856	-0.627455	-0.108014	-0.143195	-0.712087	1.22393	-0.996571	-0.750896	-0.86104	-0.521053	1.21754	-0.901128	-0.86891	-0.685476	-1.857	-1.26741	-0.383343	0.0947891	-0.523441	-0.843021	-0.296093	-0.0438564	-1.37618	-1.43925	-1.02476	-0.851265	1.17503	-1.2151	-0.50549	-1.34317	-1.24506	-1.14522	-0.928325	-0.834405	0.347621	-0.332108	-0.652821	-1.51695	-1.17746	-0.464286	-0.635275	-0.706964
male	11.877	M/Lw	-0.303666	-0.444035	0.0998668	0.0886971	-0.39623	-0.0771404	-0.566052	0.0882426	-0.879284	0.441062	-0.60919	-0.895828	-0.589808	-0.670673	0.449285	-0.976145	-0.944847	-0.611118	-0.48172	-0.724416	-0.207046	-0.256541	0.183683	-0.743858	-0.761251	0.993451	0.428502	0.404362	-0.416173	-0.355795	0.40919	-0.422529	-0.532988	-0.586117	-0.662949	-0.324554	-0.679344	-0.485726	0.632874	0.719498	-0.740792	-0.494354	-0.30218	-0.505718	-0.278592	-0.402947
male	11.877	O/Hw	0.556285	0.367914	0.83158	0.569876	0.746056	0.608212	0.880653	0.774265	0.563698	-0.376083	0.55939	0.475076	0.400494	0.497411	-0.141339	1.02958	1.22535	-0.102826	0.0272422	-0.0208624	0.302473	0.616871	-1.3117	0.324791	0.604965	-0.715496	-0.125352	-0.216622	0.014353	0.295201	-0.12253	-0.253676	0.213296	0.934045	1.0895	0.700119	0.432301	0.911866	1.04006	-0.138461	0.344781	-0.147115	0.611197	1.00325	-0.710199	-0.0989305
male	11.89	M/Nw	0.74658	0.398266	-0.46434	0.00628695	-0.0152133	0.215486	-0.211339	0.238	-0.271131	1.55447	-0.163864	-0.129506	-0.0664838	-0.648786	1.36251	-0.492354	-0.455121	0.664477	0.12975	0.0289972	0.328898	0.565178	0.0499113	-0.0831723	-0.677909	1.13127	0.106528	0.157896	-0.594939	-0.574386	1.39966	0.913371	-0.431631	-0.405071	-0.539681	-0.0190119	-0.331976	-0.0974096	-1.61976	-1.17666	-0.0553022	0.181781	0.130913	-0.44489	0.62361	0.813119
male	11.893	M/Nw	-0.431669	-0.45214	-1.1929	-1.69157	-1.18867	-1.25999	-1.0734	-1.07889	-0.451384	0.899889	-0.515766	-0.885082	-0.914343	-0.547815	0.74658	-0.418335	-0.480953	0.553299	0.405094	-1.04794	-0.0555375	-1.81877	0.101408	-0.384716	-0.601849	1.31108	1.11505	1.05272	-0.222278	-0.0535225	0.777959	1.36096	-0.220184	-0.688598	-0.697675	-0.741095	-0.314681	-0.0378637	-2.28169	0.382619	-0.267643	-0.54604	-0.0786383	-0.810333	0.650121	0.357094
male	11.896	M/Lw	0.0972928	0.234832	-0.516458	0.286722	-0.338224	0.0989291	-1.00077	-0.462224	-0.302112	1.67472	-0.404757	-0.257729	-0.314696	-0.583233	1.61316	-0.578377	-0.634069	-0.00918145	-0.781008	-0.77358	0.14834	0.496731	-0.513483	-0.192194	-0.471937	0.322513	1.65689	1.77977	-0.264149	0.124181	1.6015	0.181207	-0.311897	-0.291985	-0.340834	0.31382	-0.299132	-0.137723	-1.34765	-0.461986	-0.139718	-0.607456	-0.814478	-0.272788	0.0416643	0.357094
male	11.899	M/Lw	0.199085	0.11883	-0.183382	-1.3438	-1.41236	-2.05849	-1.23666	-1.68348	-0.814539	1.2772	-0.809374	-1.40657	-1.31961	-0.740633	1.42905	-0.37495	-0.69797	-1.70112	-1.33623	-1.64159	-0.10602	-1.58855	-1.49437	-0.66929	-0.832958	0.384795	1.37906	1.42252	-0.215721	-0.294541	1.44932	-0.344436	-0.234595	-0.456496	-0.588341	-1.12191	-1.15903	-1.06804	-0.147291	0.606111	-0.481877	-0.2827	-0.756142	0.0499317	-0.602134	0.205086
male	11.907	M/Lw	-0.299425	-0.248118	-0.693075	-0.393177	-0.785447	-0.783277	-0.268963	-0.501415	-1.11768	1.43667	-1.00145	-1.34822	-1.46828	-1.21844	1.42311	-0.853531	-0.999558	-0.400181	-1.24137	-1.13593	0.0705093	-0.0991523	-0.752172	-1.00511	-1.16557	-0.187409	1.2249	1.23756	-0.944689	-0.89558	1.44339	-0.675416	-0.790642	-0.639946	-0.824577	-1.16587	-1.71896	-1.81612	-1.54018	-0.592203	-0.928822	-1.22149	-1.57804	-0.570234	-0.347502	-0.0989305
male	11.926	M/Nw	1.49204	2.04298	0.585377	0.44942	0.3103	0.302524	0.302866	0.624061	0.780632	1.87673	0.577336	0.527559	0.648272	0.19466	1.94111	0.924718	0.682969	-0.432507	1.15505	0.968294	0.431067	0.529636	-0.757086	0.655578	0.0523028	1.97569	0.35396	0.266109	1.20611	0.881287	1.96658	0.279548	0.759997	0.259259	0.333601	0.624732	1.31729	1.24569	0.276811	-0.200099	0.755367	0.881215	0.98543	1.4155	-0.314094	1.26914
male	11.932	M/Ow	1.04938	1.03974	0.859816	-0.090479	0.586164	-0.254006	0.359574	-0.528887	-0.202687	0.32482	0.336037	0.247701	0.192542	-0.0874395	0.352006	0.820134	0.842828	-0.428028	1.01065	1.05319	0.591565	0.162633	-0.205354	0.263405	-0.0308133	0.188544	0.520137	0.532331	0.693086	0.877184	0.339142	0.472621	-0.225932	0.361375	0.447679	0.448939	0.123794	-0.100478	0.49341	-0.52685	0.0178005	1.22576	2.05604	0.171464	-0.105826	0.0530779
male	11.937	O/Ow	-0.0217069	-0.0487235	0.686635	0.19475	0.572374	-0.146101	0.527551	-0.272751	1.83143	0.415231	1.09849	1.68132	1.58526	1.15968	0.56943	1.1952	0.897567	-0.460154	0.141341	0.355806	0.49648	0.693785	-1.0574	1.81754	1.21294	0.615722	1.15756	0.84458	0.850225	0.452202	0.569782	0.327136	1.38863	1.56981	1.69495	2.13724	0.709212	0.489355	0.343798	-1.06365	1.76573	-0.198172	0.117996	1.7993	-0.156404	1.42115
male	11.94	M/Nw	0.882028	1.11266	-0.627694	-0.307938	-0.954921	-1.2557	-1.11289	-1.116	-0.955345	0.728627	-0.870495	-1.23745	-1.33943	-0.747048	0.621633	-0.485393	-0.579592	-1.18748	-0.894721	-1.04113	0.192273	0.277163	-0.102691	-0.960768	-0.635003	-0.359543	0.913223	0.812523	-0.647718	-0.594864	0.658395	-0.884091	-0.610215	-0.590003	-0.548301	-1.33111	-1.12754	-1.13498	-1.66292	-1.2103	-0.781974	0.063912	-0.586075	-0.861203	0.0169454	-0.554955
male	11.942	M/Ow	1.75913	1.26816	0.310083	0.480753	0.726204	0.297552	0.619964	0.227935	0.325015	0.0277633	0.272639	0.361942	0.344477	0.510284	0.0627397	0.54059	0.46943	0.166871	0.522957	0.762498	0.164979	0.322607	-0.226811	0.277614	0.335994	0.884653	-0.755199	-0.888882	0.803043	0.956909	0.0817392	0.259165	0.119759	0.309629	0.572848	0.52658	0.153748	0.538697	0.278885	0.299141	0.27399	0.592615	0.862016	0.32393	-0.181186	0.0530779
male	11.942	Y/Nw	0.164847	0.562837	1.08419	1.14496	1.44441	1.35247	1.18646	1.00525	-0.355123	0.932034	-0.155717	0.00213931	-0.109185	-0.694725	0.705836	-0.538174	-0.604251	0.417932	0.570646	0.408288	0.779104	0.329475	0.445189	0.111253	-0.779342	0.941036	-0.0623668	-0.127917	-0.227075	-0.0570298	0.737409	0.418781	-0.566308	-0.491145	-0.503777	-0.156394	-0.131269	0.0782417	0.552944	1.63639	-0.0203347	-0.141924	0.245965	-0.778336	1.12511	0.965128
male	11.956	M/Ow	0.747879	0.787089	-1.15858	-0.28535	-1.48928	0.105159	-1.49529	-0.451841	0.325015	0.504836	0.523404	0.510539	0.68953	0.53081	0.632888	1.19491	1.10788	0.133258	0.656798	0.97611	-1.44396	-0.316061	-0.555158	0.0294526	0.788486	0.0337913	0.408025	0.281251	1.69598	1.80819	0.642286	-0.15609	0.193771	0.846423	0.856052	0.742027	1.6147	1.65545	0.685241	0.0834881	-0.110194	0.737394	1.22291	0.785677	-1.01014	-1.16299
male	11.959	M/Lw	-0.435353	-0.915193	0.446221	1.0347	0.0364764	0.331043	0.22016	0.172466	-1.19092	1.04781	-1.17561	-1.11296	-0.983604	-1.39011	1.03999	-1.17138	-1.05145	-1.06753	-0.822667	-0.815356	0.305742	0.605981	-0.693799	-1.10784	-1.19107	-0.792179	-0.013698	-0.038751	-0.82974	-0.874826	1.04399	-0.835965	-1.10268	-1.38146	-1.4104	-0.895277	-1.29049	-1.10143	0.258704	0.830399	-1.03049	-1.10408	-1.15238	-0.681973	-0.390669	-0.402947
male	11.962	Y/Nw	0.962859	0.855391	-0.365986	-0.31192	-0.658264	-0.0529052	-0.374809	0.00968011	-0.413094	-0.416012	-0.720387	-0.213974	-0.0914282	-0.963736	-0.236262	-0.256106	-0.607421	-0.0240897	-0.412282	-0.988686	-0.0362049	-0.610664	-0.384023	-0.183886	-0.975921	-0.196622	-0.0647504	-0.0899088	-0.470378	-0.410414	-0.249118	-0.288098	-0.767175	-0.630967	-0.721297	-0.0857665	-0.455842	-0.328299	-0.660025	0.649103	-0.244677	-0.564325	-0.22021	-0.322146	0.234549	0.965128
male	11.962	Y/Nw	0.879589	1.02108	-0.0104939	0.0238365	-0.187562	0.206823	-0.517054	-0.0275925	-0.47078	0.122151	-0.131679	0.441749	0.438245	-0.566309	-0.0797563	-0.150583	0.131823	0.0140972	-0.206529	-0.197523	-0.245331	-0.220995	0.484803	0.227109	-0.501628	-0.276239	-1.35225	-1.50189	-0.422116	-0.292724	-0.0789402	0.239303	-0.903885	-0.583948	-0.429833	0.59973	0.124857	0.0459927	0.49097	0.512733	-0.190616	0.00840218	0.0410079	-0.734193	0.82239	0.357094
male	11.967	M/Lw	-0.734246	-0.687266	-0.145825	0.361379	-0.696597	0.0629364	-0.553026	-0.078575	-0.747287	1.68547	-0.82838	-0.588403	-0.456776	-0.959292	1.40292	-0.780486	-0.780017	-0.790927	-0.628128	-0.671068	0.544145	0.0794079	0.389766	-0.413096	-1.09657	2.09413	1.14996	1.08812	-0.88385	-1.01274	1.45801	-0.697306	-0.839964	-0.999355	-0.985132	-0.49056	-0.95209	-0.924667	-1.42885	0.567768	-0.461171	-0.15174	-0.464424	-0.957855	0.741158	0.661111
male	11.992	Y/Nw	0.61183	0.973372	-0.901532	-2.22379	-0.772389	-1.6275	-0.693646	-1.48812	-0.443419	0.444209	0.00609008	-0.204902	-0.156313	0.0313847	0.296848	0.011102	0.0879794	0.83931	0.365108	-0.437862	-1.17192	-2.33574	0.388057	0.069296	-0.0468986	1.00063	-0.199433	-0.185396	0.155329	0.297315	0.304369	0.463215	-0.203419	-0.223982	-0.294917	-0.0358486	-0.165772	-0.312083	0.634071	0.38697	-0.191492	0.453277	0.486739	-0.496911	0.29435	-0.250939
male	11.995	O/Ow	0.0805001	-0.0807113	-0.254839	0.174699	0.85655	1.11253	0.267817	0.831783	0.534295	0.340198	0.464292	0.556431	0.434378	0.11725	0.368273	0.32314	0.400356	1.85353	0.60841	1.13323	-0.424559	0.352875	-0.767974	0.333839	0.0486899	0.374266	0.352763	0.434538	0.444313	0.462534	0.387559	1.67698	0.171449	0.442578	0.381193	0.602293	1.2729	1.09048	0.373951	-0.387365	0.393587	0.0832028	0.271558	0.379142	0.0572217	0.661111
male	12	M/Lw	0.677361	0.727104	0.645323	1.09715	0.794862	0.570213	0.611741	0.631793	-0.785843	0.629411	-0.775103	-1.03599	-0.584902	-1.07264	0.689697	-0.823116	-0.849362	-0.483102	-0.454334	-0.355548	0.23598	0.973453	-0.183848	-0.567318	-0.893119	-0.544698	0.477253	0.453214	-0.69932	-0.612889	0.709282	-0.57114	-0.88193	-1.0175	-1.05231	-0.515611	-0.771703	-0.739952	0.804488	0.18452	-0.681089	-0.40916	-0.531582	-0.360824	-0.366203	-0.0989305
male	12.014	M/Lw	0.209202	0.324018	0.967381	0.280107	0.353594	0.268456	0.881292	0.454231	0.320497	1.25909	0.312954	-0.0266785	0.0652851	0.32701	1.26972	0.523475	0.544053	-0.616688	0.518117	0.606394	0.703674	0.112197	-0.487883	0.277005	0.41009	1.03328	1.16987	1.21595	0.907182	1.03147	1.24913	-1.08622	0.33486	0.64735	0.738338	0.166695	0.402747	0.500507	0.475608	0.333403	0.336713	0.415776	0.449165	0.549601	-0.411103	0.0530779
male	12.025	M/Lw	0.124989	0.0583046	1.18282	1.98677	1.56023	1.30256	1.66426	1.23979	-0.684307	0.821124	-0.517484	-0.172273	-0.142411	-0.416381	0.842356	-0.282025	-0.272053	-0.457896	-0.0702059	0.217835	1.28234	1.19755	-0.32811	-0.535754	-0.463338	0.99794	1.01244	0.954308	0.36358	0.443482	0.862084	-0.316313	-0.801293	-0.371673	-0.386455	-0.537862	-0.865692	-0.991528	-0.299202	1.52358	-0.672691	0.261113	0.449117	-0.190781	-0.561454	-0.554955
male	12.03	M/Lw	1.7355	1.87663	0.111517	0.668295	-0.393915	0.391827	-0.0776363	0.371933	-0.246184	1.18105	-0.301014	-0.22236	-0.122904	-0.43031	1.20719	-0.0075027	0.154446	-0.75624	0.355911	-0.31447	-0.309159	-0.0562985	-0.521485	-0.156913	-0.100035	-0.184002	0.950379	1.0674	-0.183858	0.0403969	1.1546	-0.371518	-0.199677	-0.441898	-0.34468	-0.246956	-0.526888	-0.525535	0.869424	1.47781	-0.26996	-0.416525	-0.615927	0.0251277	-0.516824	-0.402947
male	12.038	M/Lw	-0.20399	0.275929	-0.441789	-0.627819	-1.01806	-1.09226	-1.01229	-1.10499	-0.880692	1.32658	-0.46516	-1.39109	-1.49049	-1.14956	1.16291	-1.37091	-1.21653	-0.904512	-1.37194	-1.40902	-0.0881232	-0.344558	0.0219525	-0.684668	-0.908106	0.537981	1.25929	1.27459	-0.890299	-0.571471	1.1494	-0.0174634	-0.946906	-0.823434	-0.744885	-0.983105	-1.07443	-0.978765	-0.704017	-0.553513	-0.611624	-1.34334	-1.23033	-0.530095	0.162401	0.0530779
male	12.044	M/Lw	-0.772716	-0.93977	-0.0870747	0.758094	-0.788333	-0.0100407	-0.569949	0.237216	-1.13593	0.690045	-1.13084	-1.10491	-1.09354	-1.16777	0.844278	-0.756839	-0.722851	-1.39409	-0.352594	-0.0278456	-0.258514	0.518315	-1.15785	-1.31435	-1.14416	0.610815	0.846263	0.890919	-0.799583	-0.745988	0.864008	-0.831234	-1.09793	-1.08742	-0.920539	-1.35432	-0.836185	-0.985637	0.364567	0.451882	-1.24022	-0.990104	-0.809935	-0.40271	-0.903066	-0.858972
male	12.047	O/Ow	0.516406	-0.0139544	0.144007	0.32571	0.824883	0.676568	0.861136	1.0404	0.553061	0.480622	0.824273	0.877688	0.914332	0.574397	0.415402	0.964468	1.01958	0.924938	0.75517	0.160529	0.665085	0.119535	0.448618	0.719924	0.763706	-0.212004	-0.181411	-0.0623317	0.71727	0.901896	0.397266	0.00384433	0.436825	0.887672	0.474954	0.6078	0.761326	0.76517	-1.09875	0.410772	0.563705	0.50314	0.69566	0.477964	-0.109839	0.0530779
male	12.055	M/Nw	-0.264093	-0.19811	-0.838277	-1.24428	-0.840704	-1.60814	-0.911991	-1.70182	-0.652741	0.0685921	-0.230422	-0.946405	-0.829714	-0.3606	0.0641183	0.098426	0.238397	-0.241654	-0.180568	0.0795697	-0.004448	-0.342069	0.0915066	-0.237895	-0.355614	-1.14337	-0.0645578	-0.0897158	0.017123	0.187802	0.0664301	-0.291889	-0.338512	-0.338849	-0.320306	-0.38269	-0.137714	-0.106002	-1.67557	-1.81327	-0.366602	-0.239808	-0.538131	-0.426233	-0.0255447	-0.250939
male	12.063	Y/Nw	0.291445	0.169542	-1.23087	-1.43786	-1.50027	-1.2635	-1.32451	-1.15109	0.75814	1.36638	0.529433	0.373438	0.690987	0.833195	1.37911	0.657247	0.526514	0.0895343	-0.478933	-0.815356	-1.66372	-1.97307	-0.793109	0.755647	1.01972	-0.262509	-1.87105	-1.79256	0.895698	0.987609	1.36221	0.534923	0.702026	1.3516	0.432727	0.374855	0.906725	1.16729	0.998632	1.22351	0.899015	0.153664	0.816632	0.381798	-0.0904104	0.205086
male	12.063	O/Ow	0.814937	0.780772	-0.857932	-1.52636	-0.726889	-0.771274	-1.24061	-1.72945	0.284406	-0.169023	4.88797	0.120399	0.0394073	0.725043	-0.276679	0.277252	0.389366	0.992344	0.274647	-0.143104	-0.232724	-1.77867	0.18357	0.209685	1.1051	-1.92484	-1.10061	-0.934953	0.520641	0.774313	-0.280871	0.960465	0.0351484	-0.0575198	0.0789323	-0.0463306	0.247613	0.348627	-1.23861	0.634503	0.254964	0.513333	0.631831	2.51567	-0.17554	-0.858972
male	12.082	M/Lw	0.00195095	-0.204021	0.130162	-1.69582	-1.75284	-1.67063	-1.72853	-1.34731	-0.903035	1.49386	-1.32538	-1.10077	-1.06878	-1.49402	1.45135	-1.35159	-1.00478	-1.55009	-1.13712	-1.22277	0.282402	-0.394717	-0.971004	-0.905047	-1.53156	1.72447	1.90719	1.98908	-1.35647	-1.62427	1.45639	-0.317172	-1.07407	-1.42634	-1.36011	-1.0008	-1.43464	-1.55776	-0.327826	-2.62146	-0.80135	-1.0243	-1.14474	-0.586259	-0.126777	0.661111
male	12.082	O/Nw	0.689903	0.778931	1.56342	0.477464	1.46882	0.438883	1.35672	0.440559	-0.524605	0.174132	-0.41023	-0.066422	0.0154576	-0.39038	0.287944	-0.472075	-0.26074	-0.1705	0.133951	-0.333661	1.29724	0.821232	-1.13097	-0.433453	-0.473805	0.778796	-0.937823	-1.03314	-0.0191612	-0.0700071	0.317282	0.00489732	-0.510106	-0.526689	0.0016457	0.0576698	-0.0634549	-0.0589919	0.434674	-0.756389	-0.577478	0.429257	0.537878	0.106031	-0.654997	-0.402947
male	12.101	M/Lw	-0.552333	-0.12143	0.644309	0.721822	0.906731	0.963736	1.29067	1.33091	-0.93494	0.728627	-0.817711	-0.664813	-0.58836	-0.808553	0.614744	-0.45616	-0.262305	0.40261	-0.479719	-0.724416	1.05225	0.821874	-0.495444	-0.594427	-0.694582	-0.563597	1.08738	1.13828	-0.506654	-0.779264	0.585127	-1.14689	-0.902983	-0.530242	-0.409034	-0.531903	-0.870494	-0.774908	-0.901285	-0.260458	-0.74038	-0.945394	-1.07677	-0.621642	-0.218921	-0.402947
male	12.107	M/Ow	-0.0785398	0.027745	-0.716335	-0.280568	-1.07945	-0.212942	-1.04494	-0.488586	-0.0869916	-1.16605	-0.261453	-0.306144	-0.349735	-0.339473	-1.13427	-0.561598	-0.398755	-0.218287	0.310587	0.615542	-1.00601	0.423583	0.384835	-0.0321277	-0.407274	-0.425763	-0.30735	-0.370299	-0.316956	-0.154605	-1.15507	0.659872	-0.702971	-0.269585	-0.185141	-0.0967051	0.175609	0.175339	0.660012	-1.46259	-0.169435	0.7453	0.451103	-0.358206	0.167099	0.205086
male	12.129	M/Lw	0.11321	-0.0472928	1.32357	1.0438	0.914246	1.14105	1.01857	0.897798	-0.791414	1.78995	-0.541261	-0.331568	-0.448748	-0.753003	1.69889	-0.803471	-0.864327	-0.425181	-0.620879	-0.815225	0.824723	0.488459	0.00374306	-0.182089	-0.522444	0.480011	0.135308	0.110563	-0.412377	-0.319184	1.69745	0.115044	-0.79839	-0.622343	-0.515416	-0.363884	-0.927674	-0.865176	0.93886	1.09611	-0.440939	-0.878481	-0.766022	-0.490719	-0.0270761	-0.0989305
male	12.14	M/Lw	-0.418479	-0.254801	-0.296753	-1.29988	-0.491491	-1.16232	-0.766964	-0.988323	-0.763667	-0.410489	-0.64783	-0.700837	-0.811821	-0.780083	-0.290071	-0.632906	-0.658683	0.000389863	-0.873634	-1.01303	-0.203948	-0.705486	-0.0248424	-0.514093	-0.626142	-0.554326	0.339794	0.423901	-0.795844	-0.841392	-0.303535	0.188655	-0.985268	-0.586293	-0.51558	-0.327676	-1.32323	-1.2621	-0.170757	-1.162	-0.706485	-1.39379	-0.727616	-0.44638	-0.333229	-0.402947
male	12.14	M/Ow	0.893254	0.642505	-0.127946	0.417707	-0.209112	0.525553	-0.18967	0.764531	-0.146597	-1.88321	-0.320511	-0.518161	-0.599057	0.560628	-1.93287	-0.145763	-0.137319	0.0128321	-0.685464	-0.197484	0.192574	0.888132	0.905837	-0.125853	0.434673	-0.861449	-2.73131	-2.76198	-0.222131	-0.159418	-1.94462	0.047172	0.102678	-0.930545	-0.882452	-0.179785	-0.435876	-0.580437	-0.659105	-1.01872	0.128805	-0.0475704	-0.272348	-0.576986	0.211331	-0.250939
male	12.153	M/Nw	-0.666668	-0.199314	-1.88093	-1.39573	-2.2365	-2.09147	-1.71736	-1.86027	-1.03293	1.05445	-0.939588	-0.786462	-0.814974	-1.11175	1.09984	-0.58968	-0.493068	-0.824397	-0.891007	-0.591512	-0.851517	-0.753819	-0.397846	-0.830962	-1.16243	0.576392	1.25683	1.30585	-0.786343	-0.734011	1.05629	-0.575412	-1.11588	-0.769617	-0.809508	-0.816744	-0.82636	-0.859187	-2.00317	-1.2554	-0.921112	-1.04681	-0.701807	-0.534244	-0.252185	-0.0989305
male	12.159	M/Lw	0.205726	0.129288	0.211306	0.634889	-0.710214	0.022823	-0.481485	0.436378	-0.404551	2.52675	-0.686366	-0.676283	-0.643829	-0.747495	2.45933	-0.710493	-0.790632	-1.45085	-0.768513	-0.580175	0.0409135	0.622817	-1.09014	-0.265988	-0.688282	0.90319	2.05175	1.72658	-0.338238	-0.121929	2.44549	-0.443883	-0.350251	-0.509727	-0.537302	-0.52556	0.247361	0.374309	0.339308	-0.018663	-0.21496	-0.963122	-0.337009	0.0122295	-0.287582	0.509103
male	12.178	O/Nw	0.31088	0.219522	0.823523	0.947509	0.112438	0.00477189	0.202752	0.160659	0.320873	0.912805	-0.329125	-0.113766	-0.252457	-0.324962	1.13274	0.141462	0.0796843	-1.61395	-0.163487	-0.552974	1.07685	0.944531	-1.53777	0.177389	-0.406224	1.29104	1.44247	0.885113	0.103579	0.180682	1.15274	-1.03123	0.195812	-0.205928	-0.351711	-0.185193	0.141695	0.0392178	-0.592437	-0.0591743	0.248981	-0.0663962	-0.518972	0.749264	-0.500251	0.965128
male	12.181	M/Lw	-1.13247	-1.08969	0.378424	0.0530924	-0.785552	-0.226837	-0.582436	0.365103	-1.42357	1.4378	-1.51367	-1.737	-1.76153	-1.5715	1.40046	-1.55551	-1.4428	-1.29369	-2.05375	-1.65914	0.175073	0.402052	-0.803916	-1.29987	-1.67107	2.25353	1.13415	1.25067	-1.28743	-1.08998	1.40008	-1.46505	-1.25231	-1.78532	-1.58601	-1.73702	-1.90394	-1.84482	0.395175	-0.738282	-1.27505	-1.48326	-1.45353	-0.853883	-0.40693	-0.0989305
male	12.195	Y/Nw	2.03248	1.7245	0.0403407	0.430231	-0.152454	0.455119	-0.219112	0.60038	-0.509607	0.0356419	-0.310242	-0.729414	-0.766694	-0.369642	0.092375	0.0815496	0.125825	-0.173598	-0.364727	-0.259101	-0.274684	0.33291	0.0517032	-0.159464	-0.168311	-0.625955	0.533188	0.98885	0.024372	0.160956	0.0567375	-0.119007	-0.418263	-0.214988	-0.399235	-0.389315	-0.565866	-0.699728	0.654408	0.174654	-0.263441	0.0416805	-0.169186	-0.388844	-0.133505	-0.250939
male	12.203	O/Ow	1.5939	1.26178	0.327847	0.379569	1.10511	0.529819	1.24369	0.193561	1.81055	0.839987	1.32856	1.74045	1.77856	0.729543	0.941076	1.1438	1.14428	0.812587	0.933463	1.24314	-0.295463	0.263803	-0.721153	1.9968	0.587961	1.10806	0.300554	0.410202	1.12394	1.13307	0.926135	0.643083	1.59934	0.779932	0.986629	1.86882	0.889866	0.988567	1.27564	0.216917	1.96488	1.58593	1.47408	1.53216	0.571925	2.48521
male	12.203	O/Ow	0.0165995	0.0512633	0.284884	-0.188914	0.920244	1.01055	0.653751	0.996253	1.76775	0.139273	1.37122	1.63205	1.48192	1.2894	0.19167	1.20205	1.37892	1.70707	1.3726	1.45699	0.31311	0.35133	-0.514436	1.58493	1.32691	-0.0261114	-1.72591	-1.71946	1.66574	1.7136	0.164056	0.874307	1.76848	0.836268	0.752249	1.75473	1.31718	1.2623	-0.0809452	-1.12409	1.65312	1.20708	1.62756	1.21165	0.221748	1.11714
male	12.211	M/Lw	0.183101	0.173365	0.547834	0.470723	0.990136	0.0660158	0.813631	-0.0322753	-0.160237	0.322403	-0.264533	-0.0641955	-0.0696298	-0.395245	0.300253	-0.505389	-0.247161	-0.0272382	-0.668266	-0.254394	0.588266	0.495688	-0.285	-0.223144	-0.413582	0.111141	0.382551	0.395581	-0.356648	0.00531264	0.313953	-0.0800653	-0.342483	-0.206143	0.0454194	-0.272135	-0.426524	-0.129417	-0.126756	-0.0853403	-0.19509	-0.327266	0.196693	-0.41805	0.162775	0.205086
male	12.214	M/Lw	0.249406	0.293334	0.188557	0.376278	-0.0606367	-0.567627	0.0169483	-0.730266	-1.28308	1.21548	-0.941431	-0.997227	-0.973644	-1.07664	1.00166	-0.875142	-0.907186	-1.14132	-0.706284	-0.800448	0.748036	0.445858	-0.393925	-0.866844	-1.14841	1.35045	1.32277	1.14814	-0.728468	-0.847739	1.06105	-0.545382	-1.14644	-1.22849	-1.24505	-1.34575	-1.04355	-1.11746	-1.18234	-0.172725	-1.01201	-0.320103	-1.0424	-0.94798	-0.0153974	-0.402947
male	12.216	M/Lw	0.361666	0.627511	0.63553	1.17139	0.693819	0.55231	0.299238	0.7421	-0.554372	0.858853	-0.715099	-0.901271	-1.00889	-0.905091	0.901641	-0.690625	-0.655824	-0.656723	-1.17955	-1.07293	1.26624	1.33006	-0.724755	-0.451451	-0.964613	0.883973	0.748108	0.724629	-0.581835	-0.396923	0.900347	-0.937618	-0.827713	-0.981534	-0.95321	-0.677132	-1.36393	-1.46168	-1.36558	-0.414503	-0.456772	-0.940083	-0.674543	-0.44966	0.0191435	0.509103
male	12.236	M/Ow	1.21679	1.54108	-0.385006	-1.06345	-0.0680456	-0.504747	-0.31217	-0.588659	0.790794	0.201049	0.525965	0.378295	0.391199	0.518896	0.21273	0.470746	0.671425	0.889417	-0.191169	0.24931	-0.880906	0.0400676	-0.343597	0.939782	0.400922	0.546813	0.148595	0.0881082	0.606003	0.819468	0.22657	1.01912	0.355784	0.111612	0.088128	0.555512	0.137343	0.17159	1.06483	-2.2491	0.934271	1.00992	1.59542	0.421152	0.355702	1.11714
male	12.241	M/Lw	-0.80584	-0.815336	0.549753	0.186526	0.196649	0.415912	0.389564	0.20276	-1.15855	0.894904	-0.978584	-1.23878	-0.90219	-1.21188	0.805506	-1.05497	-1.15257	-0.172838	-0.750903	-0.895566	0.742142	0.403913	0.0428855	-1.09628	-1.30242	1.22027	1.44751	1.42547	-0.559666	-0.639156	0.814021	-0.906579	-0.872938	-1.13577	-1.1368	-0.651519	-0.805945	-0.945088	-0.444074	-0.470651	-1.04815	-0.514861	-0.898299	-0.92579	0.0041763	-0.250939
male	12.241	O/Ow	1.85572	1.84645	1.6607	1.67795	2.27789	1.50988	1.63828	0.810939	1.8194	1.59301	1.37515	1.41572	1.29905	1.07644	1.50046	1.47334	1.65361	0.243809	2.19815	2.32385	1.24488	0.905951	-0.507378	1.84222	1.04516	0.881524	1.05332	1.06553	1.79656	2.13056	1.51042	1.01972	1.57817	1.34182	1.81889	1.32735	1.9157	1.8002	0.73947	1.50847	1.95553	2.67873	1.8677	1.25534	0.593555	1.87718
male	12.258	M/Nw	0.0228801	-0.0871642	0.780545	1.49285	1.30834	1.78507	1.0313	1.76858	0.112039	1.53723	-0.0383966	0.0409042	0.0572085	-0.0791028	1.50935	-0.105138	-0.0929962	0.642074	0.799043	0.792767	1.51477	1.56513	-0.386709	0.111702	-0.106549	1.02688	1.11782	1.02471	-0.0683489	0.0329524	1.48798	0.409633	-0.0519261	0.0655	0.297247	0.103877	0.480911	0.139759	-1.59285	-0.254788	0.181702	0.493035	0.216749	0.164774	-0.0447022	0.509103
male	12.268	M/Lw	-0.148059	-0.0475601	0.667235	0.820095	1.16669	1.45829	0.420994	0.950748	-0.436134	1.2725	-0.398966	0.0653921	0.0441053	-0.523093	1.23086	-0.56634	-0.530014	0.984288	-0.122859	-0.317465	0.876164	0.885628	-0.458782	-0.227539	-0.517058	0.946426	1.40307	1.38094	-0.0919322	-0.510342	1.24559	0.62234	-0.545098	-0.331978	-0.282127	0.136801	-0.0640917	-0.353781	-0.487682	-0.194571	-0.365492	-0.274775	0.0756254	-0.275947	-0.101808	0.0530779
male	12.271	O/Ow	0.308836	0.465961	-0.367197	0.762058	-0.424702	0.346924	-0.395105	0.732063	1.31439	0.560345	1.01417	1.09261	1.06841	1.08735	0.659569	1.3577	1.09732	-0.431635	0.800844	0.933642	-0.0144881	0.650212	-0.411645	1.15505	1.32396	-0.519773	0.347259	0.391644	1.44906	1.18554	0.638412	1.37614	1.1719	1.38991	1.26584	1.29606	1.10556	1.17509	-0.707787	0.182511	1.19948	1.32098	1.12937	1.15007	-0.267039	0.357094
male	12.271	M/Nw	0.345134	0.50148	-0.0581547	-0.0211783	0.131216	-0.399892	-0.486163	-0.694467	0.252532	0.672573	-0.00768587	-0.057008	-0.111828	-0.387388	0.573349	0.148055	0.0262902	-0.137922	0.0633183	0.38996	0.236502	0.23753	0.965388	0.133212	-0.249128	-0.585861	-0.0344574	-0.0201921	-0.0137206	-0.0523834	0.557831	0.623251	-0.104092	-0.173337	-0.191691	0.0429058	-0.0123883	-0.157567	-0.610519	-0.543362	0.322304	0.244815	0.191262	-0.535272	0.936116	0.965128
male	12.277	M/Lw	0.491153	0.260604	-0.0460797	1.34336	-0.310537	0.666038	-0.14819	0.905004	-0.568148	0.358469	-1.03763	-0.638381	-0.691169	-1.07144	0.391466	-1.11285	-0.994656	-0.985092	-1.23608	-0.800252	-0.355932	0.989225	-0.256021	-0.644496	-1.08137	0.40795	1.11587	1.05833	-0.854173	-0.802632	0.415933	-0.843341	-0.838428	-1.15678	-1.18888	-0.655837	-1.43552	-1.31261	0.650297	0.652397	-0.622754	-0.635348	-0.603981	-0.426233	-0.184159	0.357094
male	12.277	M/Lw	0.641259	1.21629	0.419788	-0.565275	-0.0204591	-0.0505761	0.621164	0.557749	0.0726875	0.739259	-0.310242	-0.814528	-0.902683	-0.552481	0.616666	0.452327	0.62626	0.104673	-0.162276	-0.560384	0.496693	-0.360546	0.0517032	-0.354986	-0.530563	0.344596	0.606818	0.546156	0.509396	0.55812	0.630717	-1.13346	0.067435	0.00561923	-0.0826135	-0.701586	-0.237651	-0.403313	-0.192981	-0.392601	-0.0760192	-0.768548	0.642602	-0.374511	0.253344	0.509103
male	12.285	M/Lw	0.506938	0.76118	0.197719	0.474144	-0.0164366	-0.270422	0.17929	-0.187648	-0.772286	1.70404	-0.564679	-0.785717	-0.673163	-0.784535	1.42453	-0.622844	-0.487594	-0.969561	-1.2264	-0.944764	0.0204704	0.155437	0.381242	-0.406012	-0.916625	2.27024	1.32684	1.26539	-0.135607	-0.0710284	1.4332	-0.281646	-0.493897	-0.932158	-0.866083	-0.636409	-1.30539	-1.38406	0.354669	0.637326	-0.532146	-1.53646	-0.989719	-0.837733	0.489785	0.205086
male	12.315	Y/Nw	1.65644	1.55035	-0.658404	0.200547	-0.75632	-0.907128	-0.247284	-1.04272	-0.531186	-0.0562568	-0.761058	-0.914756	-0.767888	-0.629206	0.118842	-0.456679	-0.250066	-1.11611	-0.448006	0.095293	-0.552678	-0.678334	-1.00386	-0.927105	-0.104968	0.544728	0.934039	0.977366	-0.758701	-0.554489	0.0985245	-0.507439	-0.644705	-0.306303	-0.232252	-0.86172	-0.695259	-0.543009	-0.169759	1.83434	-0.843839	-0.360318	-0.182261	0.0118979	-1.23082	-1.315
male	12.315	Y/Nw	0.73363	1.05825	-0.592472	-0.0408671	-0.561495	-0.397699	-0.624268	-0.513635	-0.90618	-0.189236	-0.497684	-1.18164	-1.08284	-0.436237	-0.204344	-0.335993	-0.265098	-0.280684	-0.77436	-0.561337	-0.192441	0.027996	1.30634	-0.654845	-0.570861	0.369953	-0.206906	-0.194917	-0.143305	-0.0101801	-0.191143	-0.247925	-0.516352	-0.600373	-0.577213	-0.952877	-0.824658	-0.661527	-0.789139	-0.142684	-0.691093	-0.107301	0.00747129	-0.506553	-0.199448	-0.554955
male	12.315	M/Nw	-0.157452	0.268589	-0.789691	-1.68998	-1.74654	-1.86302	-1.21716	-1.37302	-0.875786	-0.0133363	-1.27236	-1.28688	-1.39791	-1.05429	0.0827332	-1.31167	-1.49128	-0.901385	-1.61249	-1.1734	0.186084	-0.496964	-0.71291	-0.803028	-1.16419	1.05231	0.506447	0.377936	-1.21443	-1.54652	0.127567	-0.836807	-1.08775	-1.20063	-1.21623	-0.979945	-1.61752	-1.5263	-1.9756	-2.3945	-0.815411	-0.934272	-0.826806	-0.586914	-0.32649	0.0530779
male	12.318	O/Ow	0.883131	1.13046	0.0201697	0.403684	0.781805	0.800347	0.601335	0.539526	1.35122	1.1236	1.31589	1.56519	1.62102	0.657937	1.09984	1.05522	1.14207	1.0417	0.804724	0.84882	0.466337	0.760769	-0.132651	1.9023	0.649295	0.114645	0.179041	0.226625	1.03386	1.09632	1.11981	0.997078	1.0439	0.904287	0.931795	1.92483	0.825596	0.313724	-0.932813	-0.779352	1.66471	0.582469	0.775141	0.800717	0.874932	2.02919
male	12.326	O/Ow	0.658024	0.732932	-0.575386	-0.334046	-0.791077	-0.0822937	-0.475659	0.257673	2.44834	-0.075854	1.59383	2.22729	2.07641	2.31221	0.138485	1.4284	1.43402	0.0859909	0.639777	0.453948	0.254105	-0.792267	-0.891694	3.15932	2.32019	1.64506	-0.137723	0.032243	1.52317	1.39919	0.14791	0.460977	2.0269	1.3388	1.39613	2.59037	1.27651	1.20135	-1.68684	0.986069	2.92729	1.12151	0.869788	2.0713	0.0339018	1.72517
male	12.332	M/Nw	-0.595481	-0.440446	0.875492	0.527185	1.15372	0.211433	1.35761	-0.435003	0.261807	2.10489	-0.157424	-0.54642	-0.582131	-0.0083099	2.14243	-0.316633	-0.277243	-0.0705858	-0.0540087	0.178851	1.11344	1.14663	-1.12339	0.250681	-0.0420059	1.35761	1.87294	1.95476	0.0876361	-0.0537432	2.14303	0.188478	0.272048	0.184171	0.376451	-0.285608	0.0617389	-0.301357	-0.564359	-1.33967	0.429023	-0.34582	-0.162833	0.260543	-0.0547896	0.813119
male	12.334	O/Ow	1.10591	1.03373	0.967381	0.31718	1.45959	2.07322	0.881292	2.12122	1.11561	0.866047	0.780428	1.37986	1.23397	0.100042	0.944307	0.782374	0.951726	2.04808	1.08357	0.980392	0.136704	0.901285	-0.773778	1.46557	0.138106	0.525009	0.690012	0.632067	0.937287	0.939034	0.943773	0.90391	0.767809	0.663149	0.862455	1.54206	0.433304	0.132552	1.659	-1.25096	1.36428	0.792942	0.600322	0.896539	0.597349	2.18119
male	12.34	M/Lw	-0.301837	-0.584881	0.595948	1.53713	0.185818	1.2189	0.440187	1.47157	0.153099	2.75755	-0.267917	-0.10556	-0.226532	-0.267035	2.76682	-0.0631599	-0.247965	-0.740266	-0.445879	-0.353408	1.06914	1.52372	-1.03731	0.251966	-0.378049	1.41114	1.90586	1.91829	0.242716	0.381415	2.71386	-1.06838	0.0597518	-0.206683	0.00263807	-0.346029	0.233913	-0.17828	-1.03374	-0.0775468	0.460919	-0.990194	-0.66453	0.269209	0.00964558	1.26914
male	12.34	M/Lw	-1.20243	-1.25091	0.539181	-1.3947	-0.370876	-1.23059	0.229561	-0.956719	-0.786166	1.53723	-0.517484	-0.324542	-0.381954	-0.614095	1.50935	-0.1641	-0.421268	-0.647546	-0.746288	-0.692475	0.352658	-0.640383	-0.992236	-0.733282	-0.585984	0.592797	0.626046	0.672714	-0.130053	-0.377577	1.48798	-0.69657	-0.840733	-0.0802242	0.106446	-0.308669	-0.270681	-0.488734	0.347621	-1.49191	-0.791909	-0.589266	-0.867634	-0.177106	-0.635275	-0.706964
male	12.342	M/Nw	0.267476	0.310859	-1.83123	-1.48999	-1.79378	-1.26982	-2.18574	-1.53242	-1.0144	0.305758	-0.416971	-0.338539	-0.444788	-0.635863	0.281491	-0.735086	-0.539156	0.397924	0.0924991	-0.163767	-0.792073	-0.338957	-0.145599	-0.441329	-0.604967	0.379321	0.0270243	0.0401941	-0.346933	-0.457495	0.261136	0.368265	-0.934115	-0.58775	-0.495276	-0.0447265	-0.830659	-0.63163	-2.02735	-2.31986	-0.713082	0.0311123	0.0637618	-0.633674	-0.0867841	-0.554955
male	12.351	M/Ow	2.19989	2.14139	-0.763629	-0.92997	-0.516841	-0.0555439	-0.893573	0.0488314	0.965236	-0.903341	1.54071	0.923928	0.806917	1.506	-0.913819	1.85911	1.79822	1.09107	2.1022	1.42619	-0.151237	-0.4021	0.475262	0.815915	1.29112	0.0313531	-0.318997	-0.382122	1.92416	1.50138	-0.940116	1.25966	0.7527	1.51802	1.65526	0.851159	2.04007	1.67829	-1.21915	-1.04737	0.809493	2.44185	1.9848	0.671684	-0.0424015	-0.250939
male	12.359	M/Ow	-1.38437	-0.70321	-0.95058	-0.0233454	-1.05581	-0.194875	-1.14113	-0.0268997	-0.211621	-0.774195	-0.790788	-0.711449	-0.822255	-0.0115068	-0.781209	-1.57405	-1.1413	-0.175839	-1.52997	-0.404687	-1.29145	0.84279	-0.996955	-0.454592	0.0476751	-2.31021	-2.54974	-2.98802	-1.18565	-1.27705	-0.752007	-0.241607	-0.149468	-1.84587	-1.63306	-0.805278	-0.461102	0.099687	0.784986	-1.82091	-0.279499	-0.626622	-1.00331	-0.647387	-0.256258	-0.554955
male	12.359	M/Lw	0.458287	0.465961	0.182335	1.02157	0.14878	0.97467	0.346029	0.970204	0.0675064	0.735032	-0.154521	0.240763	0.240588	-0.172318	0.822277	0.0632105	-0.154815	-0.0985392	-0.330062	-0.141602	0.287896	0.686079	-0.735659	-0.172724	-0.177397	0.440297	1.27269	1.21595	0.515827	0.384386	0.791093	0.0943667	-0.0403624	0.0469838	-0.114969	0.0548761	0.097174	0.071226	-0.234429	0.635187	-0.0801285	-0.187691	0.827058	0.216008	-0.411103	0.0530779
male	12.362	Y/Nw	0.749471	0.771572	0.582665	0.292681	0.954718	0.619126	1.33018	0.481679	-0.826455	0.046706	-0.367706	-0.26345	-0.348967	-0.773283	-0.0715346	0.0441399	0.0552601	0.607426	-1.00288	-0.517949	0.652714	0.431952	0.688933	-0.396946	-0.710389	-0.670635	-1.07882	-1.0675	-0.264657	-0.0641872	-0.0469462	-0.487227	-0.726589	-0.630636	-0.640757	-0.441355	-0.752993	-0.517746	-0.191266	-0.313601	-0.642651	0.0810894	0.113835	-0.664652	0.143741	-0.250939
male	12.362	M/Lw	-0.162295	-0.311058	-0.312319	-0.798281	-0.215777	-0.724809	-0.868779	-0.589456	-1.14748	1.46369	-1.20145	-0.618897	-0.670792	-1.38065	1.42665	-1.26201	-1.23422	0.215087	-1.332	-1.56288	0.595044	0.136394	-0.593723	-1.02114	-1.4881	1.83344	1.33446	1.34773	-0.868717	-0.88193	1.43112	-0.00185866	-1.22052	-1.37831	-1.42313	-0.763074	-1.65263	-1.68782	-1.86972	-1.91208	-1.02271	-0.400845	-0.916449	-0.67236	-0.208486	0.0530779
male	12.37	M/Lw	0.893588	0.692808	0.0737538	1.08257	0.661933	0.810263	0.555306	0.872347	-0.510225	0.63143	-0.384421	-0.242799	-0.176266	-0.731727	0.614486	0.527574	0.515794	0.214484	-0.237181	0.309473	0.587674	0.839229	-0.341538	-0.384181	-0.486706	0.216327	0.150001	0.197857	-0.120573	-0.118163	0.634001	-0.087178	-0.622562	-0.340618	-0.437914	-0.473167	-0.361567	0.0592266	-1.07837	0.437185	-0.568953	-0.315874	-0.204046	-0.350843	-0.309937	-0.402947
male	12.37	M/Lw	-0.573593	-0.391311	0.505247	-0.373961	-0.387606	-0.52993	-0.34785	-0.204525	-0.934679	1.98078	-1.02532	-1.30008	-1.37987	-0.973936	1.88904	-1.16081	-0.973813	-0.950807	-0.872765	-0.863055	0.547257	-0.0491222	0.480123	-0.757554	-1.05098	1.36724	0.828801	0.917281	-1.10787	-1.03107	1.88766	-0.738808	-0.739147	-1.16606	-1.23388	-1.12137	-0.990134	-1.09419	-0.126756	-0.658334	-0.615795	-0.736478	-0.705306	-0.837897	0.240927	0.357094
male	12.375	M/Lw	-0.422162	-0.156954	-0.672684	-0.523258	-1.02583	-0.847719	-0.706168	-1.22423	-0.290676	0.216189	-0.384421	-0.211405	-0.0836652	-0.527911	0.227722	-0.384154	-0.345593	-0.606627	-0.934128	-0.381981	-0.969687	-0.0323092	0.161859	-0.112681	-0.40625	0.0969993	0.801795	0.92357	-0.311398	-0.183271	0.230746	-0.300992	-0.744534	-0.290545	-0.33957	0.105683	-0.361567	-0.361901	0.671934	-0.997529	-0.138814	-0.953417	-0.603277	-0.350843	-0.00553746	0.205086
male	12.375	M/Nw	0.152467	0.0906847	0.111916	0.297991	0.673895	0.740308	0.447555	0.687625	-0.0468859	0.258618	-0.0813712	0.443718	0.428063	-0.159703	0.240314	0.158723	0.235077	0.867008	0.49357	0.441791	0.454584	0.293847	0.0992171	0.332309	-0.224565	0.391572	0.0112692	0.059707	-0.251001	-0.186948	0.226834	0.0818605	-0.483968	-0.0816766	0.445683	0.649446	0.184602	0.349291	-0.72388	-0.0122952	0.119684	-0.0144702	0.0988927	-0.159524	0.223116	0.509103
male	12.381	M/Lw	0.319533	0.311301	0.701926	0.152523	0.10888	-0.148196	0.421298	0.318087	-1.00635	0.383451	-0.870495	-0.66705	-0.646642	-0.72142	0.300129	-0.972607	-0.842628	-0.811377	-0.628694	-0.724416	0.832452	0.439159	-0.317898	-0.646416	-0.745561	0.692611	0.410109	0.424712	-0.68171	-0.768826	0.313604	-0.503227	-0.729712	-0.732716	-0.758517	-0.914461	-0.955026	-0.719512	-0.32672	-0.613988	-0.672517	-0.276782	-0.330063	-0.87627	0.179612	-0.250939
male	12.381	M/Nw	0.101838	-0.302005	-1.86154	-0.477791	-1.83163	-1.22559	-1.52136	-0.736928	-1.22637	0.663951	-1.01842	-1.20639	-1.30889	-1.04927	0.729228	-1.18621	-1.21684	-0.576466	-0.899574	-0.892737	-0.776576	0.157924	-0.450838	-1.27461	-1.09282	0.492748	0.305256	0.350859	-0.926775	-0.908503	0.743664	-0.481495	-0.910441	-1.15497	-1.20308	-1.09528	-1.34107	-1.24876	-2.12062	-1.30515	-1.20278	-0.42388	-0.546136	-0.53442	-0.740654	-0.858972
male	12.397	O/Ow	0.101523	0.126973	0.326301	-0.250868	-0.32003	-0.0238255	0.0820032	0.43764	0.893891	0.228168	0.30976	0.750359	0.838885	0.581439	0.353761	0.430833	0.246582	-0.366487	0.69946	0.599338	0.320177	0.358036	-1.02815	0.892752	0.675588	-1.15396	-2.10053	-2.06125	0.869861	0.870095	0.311998	-0.216042	0.589347	-0.494769	-0.693396	0.798358	0.244969	-0.178782	-0.0124504	-1.26427	0.903734	0.332658	0.139293	0.627269	-0.126777	0.661111
male	12.397	M/Nw	0.469598	0.34683	-1.0541	-0.460213	-0.995112	-0.497474	-0.963809	-0.614206	-1.412	0.86519	-0.612495	-0.666243	-0.678977	-1.05433	0.711335	-0.530848	-0.592587	0.087318	-0.483544	-0.0532135	-0.544507	0.144144	-0.0114055	-0.740742	-0.979003	0.819988	0.413119	0.466401	-0.356374	-0.122885	0.69651	0.432598	-1.2171	-0.653647	-0.593379	-0.307127	-1.13687	-0.763936	-0.982116	-1.24039	-1.11863	-0.463364	-0.261231	-0.804336	-0.154271	-0.858972
male	12.4	M/Lw	0.0291868	0.448788	1.74151	0.520647	1.65629	0.441386	1.48033	0.752398	-0.495951	0.122394	-0.404757	-0.362938	-0.286019	-0.613069	0.329848	-0.0822467	0.0702618	-0.281633	-0.08725	0.30802	1.38853	0.624978	-1.08473	-0.177555	-0.556601	-0.360481	0.157414	0.295252	-0.371788	-0.335967	0.325013	-0.191255	-0.734824	-0.376721	-0.17115	-0.100104	-0.151311	-0.115151	0.602069	-0.255697	-0.286519	0.891849	-0.0753052	0.448495	-0.65525	0.205086
male	12.408	Y/Nw	1.12443	1.20856	-0.0463385	-0.320295	-0.23347	-0.500869	-0.103459	-0.762489	-0.18542	0.760304	0.0612834	-0.225775	-0.232655	-0.0861506	0.749386	0.336811	0.170971	-0.317619	-0.438704	-0.287505	-0.410998	-0.673509	0.0467782	-0.197363	0.0715842	-0.414002	0.657564	0.633898	0.531682	0.485943	0.779676	0.0514025	-0.29103	0.16446	0.140025	-0.33968	0.0135686	0.0472419	0.764712	0.76425	-0.134946	0.753607	0.629512	0.0608409	-0.29247	-0.250939
male	12.416	M/Lw	-0.324856	-0.51441	-1.09312	0.428727	-1.2006	0.488716	-0.874467	0.445533	-0.746106	-0.553423	-1.04001	-0.733381	-0.863554	-0.996576	-0.412987	-1.46806	-1.4428	0.0188088	-0.907889	-1.04336	-0.246203	0.36571	-1.05497	-0.94184	-0.998647	0.136337	0.404845	0.345856	-0.799395	-0.684102	-0.378962	-0.405565	-1.09634	-1.03294	-1.14585	-0.785326	-1.25375	-1.22345	-1.68317	0.102599	-0.921449	-1.48326	-0.764327	-0.536158	-0.5529	-0.402947
male	12.419	M/Ow	0.840923	1.05512	1.28662	1.61119	2.30052	2.38543	1.5925	1.57981	1.2177	1.77364	1.26115	1.65109	1.70155	0.683158	1.64797	0.906291	0.992301	1.50955	1.28261	1.1231	1.25103	1.16347	0.177905	1.67681	0.573098	1.22972	-1.16324	-1.11609	0.663565	0.748662	1.66293	3.15014	1.02055	0.0391695	-0.10092	2.02781	1.40312	1.27393	-0.0252186	0.83093	1.54609	2.13756	2.01015	0.561734	1.02736	1.87718
male	12.422	O/Hw	-0.993769	-0.611853	-0.512195	-1.19565	-1.44069	-1.30794	-1.46107	-1.51093	0.965001	0.975583	0.484954	0.411316	0.290188	0.348942	1.16679	0.941122	0.792234	-0.856573	-0.283581	-0.942446	-0.194501	-1.66723	-1.40434	0.845934	0.455417	0.486321	1.02943	1.09664	0.839775	0.639135	1.15122	-0.291889	0.990778	1.22232	1.61298	0.375108	0.49691	0.752027	-0.623492	1.0731	0.955807	-0.223317	0.139293	1.87247	-0.702678	1.11714
male	12.43	M/Lw	0.583707	0.636149	-0.774946	0.0530924	-1.28361	-0.783378	-0.874467	-0.720705	-0.865119	1.79179	-1.04001	-0.693236	-0.784611	-1.08856	1.73018	-0.593656	-0.793702	-1.18119	-0.907889	-1.18546	-0.858968	-0.397471	-0.784604	-0.605508	-1.08683	1.48104	0.821588	1.04186	-0.524874	-0.278226	1.70948	-0.91822	-0.940365	-0.952897	-1.13013	-0.61538	-1.31568	-1.56521	0.235303	0.943481	-0.705361	-0.948248	-0.994061	-0.441517	-0.26096	0.205086
male	12.433	M/Lw	-0.409012	-0.549265	0.578646	1.78105	0.33817	0.853553	0.647558	1.15517	0.0797033	2.27128	-0.375942	-0.341118	-0.458138	-0.108616	2.29425	-0.457585	-0.308964	-1.21057	-0.466431	-0.287969	0.733147	1.15994	-1.03416	-0.0371041	-0.216818	1.9325	0.484624	0.49332	-0.246885	-0.41398	2.2911	-0.569388	0.219282	-0.448336	-0.491298	-0.174031	-0.0433642	0.0221907	-0.367225	1.18404	0.135969	-0.389338	-0.357498	0.370737	-0.4816	0.509103
male	12.433	O/Ow	1.33687	1.21629	0.208984	0.549692	0.727511	1.0451	0.665389	-0.124351	2.22718	1.02071	2.45138	1.54737	1.39867	2.33638	0.966193	2.95507	3.09716	0.939488	1.30549	1.24731	0.131304	0.564063	0.33831	1.93377	2.30902	-0.171009	-0.276745	-0.0809942	3.32254	3.53685	0.958705	2.59827	2.41325	2.10988	2.26705	1.58039	2.38807	2.29736	0.145975	-0.0684554	2.25634	1.41907	0.480244	1.40272	0.408084	0.813119
male	12.438	M/Nw	0.34291	0.0727285	0.196391	-0.297221	0.327527	0.907363	1.84836	0.164102	0.104743	0.347955	-0.642811	-0.293115	-0.158978	0.196816	0.449846	-0.328954	-0.26074	1.26577	-0.100489	-0.00803164	-0.0191398	0.321569	-0.44822	-0.273631	0.294811	-1.07565	-0.187496	-0.930609	-0.378625	-0.37662	0.469208	1.3139	0.0260095	-0.0865026	-0.615871	0.480478	-0.610765	-0.364104	0.434674	-1.2819	-0.0180078	-0.621585	-0.665396	-0.0267464	-0.654997	-0.402947
male	12.444	M/Nw	0.625018	0.336167	-0.0790007	-0.687488	0.197624	-0.31216	0.0938794	-0.254035	-0.118215	-0.046415	0.0119141	-0.123456	-0.106111	-0.238302	-0.0269758	-0.116483	0.0205927	0.647265	0.355716	0.661759	-0.357256	0.301693	1.20246	0.0104989	-0.262508	0.0313531	0.503007	0.441581	0.0207793	0.0570005	-0.024704	0.119779	-0.138783	0.17465	0.234595	0.0832247	0.108043	0.274399	0.586892	-2.0343	-0.0147728	-0.107301	0.172249	-0.21563	0.27169	0.357094
male	12.452	M/Lw	0.337415	0.670951	1.30198	1.11814	1.55726	0.614753	1.28443	0.967497	0.36043	0.853015	-0.0194315	0.0351176	-0.0214113	0.0191524	0.968535	0.175561	0.106853	-0.354593	1.49136	1.20267	0.739791	0.685927	-0.618585	0.275146	-0.0182212	0.708552	0.442069	0.619893	0.142054	0.248314	0.923549	-0.231891	-0.0476866	0.166574	0.0812891	0.279889	0.627423	0.515017	1.07274	0.832027	0.388324	0.756971	0.42072	0.532548	-0.246026	0.661111
male	12.452	Y/Nw	2.00886	2.27251	1.15174	1.97487	1.61731	1.94809	0.919774	2.36731	0.0477245	-0.342305	0.0382965	-0.286482	-0.126882	0.374684	-0.379296	-0.0638483	0.0105593	0.243809	-0.254951	0.109088	1.09599	1.52667	0.186137	-0.0533987	0.409327	-0.219934	-0.0717038	-0.134522	0.0464426	0.285543	-0.343976	0.32938	-0.0647952	0.374331	0.482156	0.153837	-0.150365	-0.152396	0.0272939	0.807048	0.0234084	0.205713	-0.00981464	-0.199221	-0.0875469	-0.402947
male	12.458	Y/Nw	0.832432	1.02132	1.43298	1.30165	0.606713	0.550126	0.636255	0.47759	-0.399277	0.899889	-0.515766	-0.885082	-0.992975	-0.534726	0.699663	-0.11972	-0.0779143	-1.58111	0.0246464	-0.239123	1.03437	0.580688	-0.00850931	-0.248861	-0.413624	-0.83848	-0.505817	-0.333811	0.0207793	0.0530997	0.689908	-0.000732777	-0.431027	-0.214806	-0.608202	-0.612123	-0.349926	-0.250064	0.721166	1.42686	-0.122289	0.324012	0.793088	-0.779551	0.650121	0.357094
male	12.463	O/Ow	0.456499	0.569076	0.66141	-0.373316	0.937835	0.220224	0.387942	0.0891878	0.860526	0.169845	0.711999	0.741037	0.605861	0.42266	0.202092	1.19596	1.25391	0.806502	1.01158	1.10028	1.18323	0.28972	-0.42007	0.752437	0.37525	-0.0336416	-0.81593	-0.807237	0.924096	0.921742	0.194993	1.1372	0.499146	0.518366	0.487559	0.752105	0.749056	0.817351	-1.14031	-1.36976	0.70285	1.26502	1.61165	0.59695	0.0652972	0.661111
male	12.482	M/Lw	-0.0320671	-0.124705	0.407115	-0.368918	0.810734	0.236442	0.735553	0.101995	-0.389092	1.93479	-0.417732	-0.301382	-0.189301	-0.252414	1.57402	-0.307486	-0.405383	0.942344	-0.396564	-0.331035	0.761895	-0.0266975	0.727938	0.0329543	-0.13699	1.20819	0.455563	0.431479	-0.0541896	-0.0615999	1.55841	-0.303134	-0.249692	-0.357689	-0.464231	0.197469	-0.0727729	-0.152002	-0.771989	-0.695241	-0.0341104	0.0709058	-0.698753	-0.834118	0.636903	0.0530779
male	12.482	M/Ow	1.39847	1.39651	0.64441	-0.145322	0.435422	-0.0686366	-0.478516	-0.0380135	2.53276	1.15828	2.39442	1.52565	1.54661	2.04475	1.21769	2.17146	2.157	-0.131507	1.95155	1.88828	-0.124229	-0.825765	-0.850955	2.73605	2.07944	1.9903	0.34014	0.38216	2.22396	1.84362	1.23777	3.12833	2.55229	1.82082	1.66168	2.22865	2.86716	2.67625	1.55449	1.44059	2.64089	1.81125	2.35827	2.45658	0.154519	1.72517
male	12.488	O/Ow	0.491621	0.778931	1.13378	1.51038	1.83566	1.9224	1.88933	1.54639	2.18159	0.521778	2.14816	2.14137	2.05054	1.59705	0.611748	2.13273	2.1732	0.897498	1.91569	2.0853	0.545025	1.35658	-0.505116	2.45401	1.76709	0.0201597	-0.664977	-0.759728	2.22749	2.04562	0.621133	1.71666	2.14175	2.05155	2.07033	2.47213	2.64269	2.68702	1.1412	0.219558	2.35492	1.4801	1.51554	2.0313	0.276789	1.57316
male	12.49	M/Lw	0.358122	0.224456	-0.119661	-0.361975	-0.542131	-1.0364	-0.513334	-1.17422	-0.760164	1.54842	-0.596102	-0.629237	-0.657873	-0.978947	1.65634	-0.0956019	-0.13677	-0.990938	-0.325568	-0.103521	-0.486336	-0.475666	-0.828033	-0.716445	-0.9993	1.21995	1.28384	1.35968	-0.355449	-0.20217	1.65743	0.0156545	-0.821375	-0.594537	-0.620096	-0.638147	-0.708702	-0.703903	0.774589	0.263276	-0.645217	-0.598151	-0.782836	0.137562	-0.615508	0.205086
male	12.49	M/Lw	-0.300431	-0.14085	-0.106599	0.717429	-0.164893	0.558159	-0.061489	0.320208	-0.654695	1.47335	-0.873098	-0.819305	-0.917999	-1.19972	1.43395	-0.676114	-0.856765	-0.235802	-1.12056	-0.813434	0.639683	1.0786	-0.145223	-0.306667	-1.18806	0.932585	1.41588	1.43011	-0.839062	-0.658135	1.48654	-0.286653	-0.918311	-0.815403	-0.822197	-0.51009	-1.25691	-1.09824	-1.54942	-0.809399	-0.365627	-0.61966	-0.508312	-0.58703	0.383667	0.965128
male	12.499	O/Ow	1.61478	1.32778	-0.332873	0.0615196	-0.352227	-0.368341	-0.892973	-0.49287	1.44154	0.49037	1.40283	0.797741	0.741512	1.38194	0.530565	1.81852	1.79452	-0.448855	1.53127	0.89601	0.629668	0.210336	0.0700092	1.35748	1.49502	0.0570144	0.572091	0.231252	1.69814	1.43029	0.570878	0.347854	1.36397	1.75555	1.65474	1.01517	1.11291	0.773679	-1.9833	-0.317866	1.34941	1.04251	0.922097	1.11113	-0.114619	0.357094
male	12.507	M/Lw	0.683068	0.992724	1.6081	1.78757	1.70056	1.43201	2.12127	1.58518	-0.548407	1.3235	-0.384421	-0.347444	-0.155688	-0.288127	1.30207	-0.0194626	-0.0994821	-0.450225	-0.635436	-0.332592	1.02693	1.14237	-0.361674	-0.497306	-0.394756	1.29027	1.34496	1.21385	0.0384482	-0.118163	1.27921	-0.692984	-0.398945	-0.390692	-0.35596	-0.792125	-0.845808	-0.718239	1.08867	1.23425	-0.497263	-0.554952	-0.683123	-0.280357	-0.309937	-0.402947
male	12.515	Y/Nw	0.440068	0.212086	0.406718	-1.03077	-0.442842	-0.455132	-0.693646	-0.940739	-0.765331	0.444209	-0.799803	-0.318741	-0.301821	-1.01202	0.296848	-1.11297	-1.08335	-0.224085	-1.2054	-1.08261	-0.520306	-0.480746	0.782347	-0.0537676	-0.997167	0.0270437	0.312665	0.32776	-0.571238	-0.481788	0.304369	0.269382	-1.04378	-1.18634	-1.18646	0.131216	-1.18422	-1.29882	1.90346	-1.08708	-0.36975	-0.933835	-1.33735	-0.910977	0.791064	0.661111
male	12.518	O/Hw	0.896682	1.54084	2.00708	2.29853	2.34456	2.68339	2.11234	2.11685	1.68345	-0.10392	1.22158	1.90113	1.87255	0.587306	-0.015122	1.79639	1.62976	0.464911	1.07905	1.20885	1.45388	1.82667	-0.270502	1.75661	0.539344	-0.275474	-0.752289	-0.813065	1.09651	1.25594	0.0342086	1.05296	1.38162	0.689116	0.732472	1.94444	0.701948	1.35015	0.999446	0.834681	1.76229	0.962714	1.22291	1.27726	0.639427	2.3332
male	12.518	M/Nw	0.0648031	-0.00395403	0.41756	-0.0118298	0.50798	0.222759	0.570171	0.39422	-0.0904825	1.51063	-0.206239	-0.497582	-0.467507	-0.247502	1.48791	-0.216322	-0.319688	0.326162	-0.445794	-0.628869	0.97502	0.589257	-0.950516	-0.0542139	-0.175846	0.778365	1.96484	1.87594	0.272181	0.137725	1.46797	-0.197436	-0.222578	0.178154	0.122786	-0.303795	-0.26202	-0.470134	-1.19584	-1.26418	0.0539907	-0.691709	-0.66045	0.217508	-0.333183	0.357094
male	12.521	M/Lw	-0.173429	0.204689	-0.0988325	0.766798	-0.41201	0.68748	0.00162369	1.20962	0.389099	0.154566	0.144127	0.320422	0.212039	0.14177	0.246449	0.164165	0.12094	-0.431192	-0.669168	-0.238105	-0.552586	0.329368	-0.243877	0.143103	0.246982	-0.12116	-0.324456	-0.141349	-0.250353	-0.278226	0.239837	0.175444	0.073461	-0.136487	-0.0926247	0.132382	0.0156622	0.11249	0.95473	0.867037	0.217925	-0.0310768	0.460921	0.329135	-0.333945	0.0530779
male	12.521	M/Ow	0.470372	0.188401	0.493243	-1.02147	-0.10606	-1.00269	-0.39397	-0.950327	0.139659	0.00480105	-0.163864	-0.678697	-0.779252	-0.296431	-0.0808832	0.0818265	0.0938147	-0.484664	0.234254	0.0808375	0.706122	-0.62802	0.155587	0.201799	-0.53314	-1.59289	-0.0455023	0.0817235	0.039325	-0.0276814	-0.0394438	0.202696	0.123143	-0.562747	-0.470865	-0.254601	-0.196437	-0.335422	-0.482472	-0.758355	0.374681	1.01825	0.885187	-0.430093	0.943114	1.42115
male	12.526	O/Ow	1.26339	1.44213	-0.252651	0.391981	0.472119	0.606992	0.600392	0.655532	2.26312	0.436912	1.8114	1.98672	2.09812	1.85358	0.619443	1.80321	1.70314	0.848423	-0.482575	0.225984	-0.68177	-0.015292	-1.20487	2.5141	1.68459	0.909114	-0.704182	-0.698134	1.82955	1.68377	0.634144	0.486055	1.83883	1.61766	1.17036	2.1921	1.15542	1.19608	0.915208	0.829242	2.43487	0.399392	0.00330093	2.16928	0.0984223	1.87718
male	12.537	M/Lw	-0.350446	0.246117	0.481048	1.46479	0.985204	0.950925	0.76159	1.35538	-0.684442	0.669538	-0.724052	-0.20221	-0.141006	-0.477424	0.782315	-0.708741	-0.759402	-0.126348	-0.261967	-0.125329	-0.442987	0.963755	-0.702556	-0.709258	-0.197585	-0.793053	-0.635876	-0.628702	-0.550382	-0.520574	0.777158	-0.903816	-0.634939	-0.730823	-1.3144	-0.17146	-0.541305	-0.836501	1.89147	0.953077	-0.693061	-0.401366	-0.738275	-0.101863	-1.04463	-1.01098
male	12.542	M/Nw	-0.383439	-0.668662	-1.14906	-1.09016	-1.4149	-1.01819	-1.02416	-0.8202	-1.07793	0.1376	-0.93203	-1.38134	-1.47076	-0.964374	0.192208	-0.691744	-0.89972	-0.103309	-0.871771	-1.01023	0.108796	0.120073	-0.594489	-1.06321	-1.06636	0.973387	0.272048	0.31917	-0.421909	-0.682161	0.168899	-0.66021	-0.992389	-0.871074	-0.941537	-1.39634	-1.54524	-1.54879	-2.53658	-2.47173	-1.03049	-1.10408	-0.916094	-0.626351	-0.465734	-0.554955
male	12.545	O/Ow	1.28848	0.928994	0.797242	0.682264	0.918659	1.07002	0.914294	0.621982	1.55985	-0.487217	1.53758	1.50455	1.51207	1.50078	-0.232922	1.43838	1.36254	0.408937	1.73471	2.06835	0.567486	0.727475	-1.37965	1.5661	1.34578	0.0587386	-1.32141	-1.44595	1.38748	1.32049	-0.218979	0.960797	1.24404	1.51045	1.43264	1.6331	1.11104	1.3822	0.417901	-0.142396	1.47436	1.2189	1.39582	2.12518	-0.42704	0.813119
male	12.564	M/Ow	0.453349	0.635373	-2.3481	-0.373961	-1.76535	-0.742767	-2.0454	-0.893524	0.476963	-0.76739	0.242659	-0.0212083	0.0149022	0.0972569	-0.758935	0.181244	-0.0575993	0.294003	-0.719391	1.01365	-2.69249	0.340028	0.33537	0.473912	0.0703716	0.141777	-0.175261	-0.0888551	0.329254	0.00531264	-0.762791	0.249306	0.0750583	0.256676	0.180082	0.58923	0.568082	0.802092	0.900397	-1.4769	0.604249	0.327473	1.01669	-0.0995456	0.553537	0.965128
male	12.564	M/Lw	-0.126106	0.0072103	1.58828	2.05547	0.915102	1.98897	1.14595	1.9838	-0.360566	0.862638	-0.131162	-0.802825	-0.735919	0.0821373	0.953149	0.372563	0.683794	-0.806966	0.858766	0.757126	0.939881	1.48679	-0.719492	-0.447456	0.19851	0.524092	0.439552	0.65706	0.935143	0.874288	0.962751	-0.798355	-0.378134	0.0389017	0.0790956	-0.824488	0.505088	0.572539	1.23054	1.05497	-0.211067	0.55378	0.815303	0.246621	-0.671517	-0.554955
male	12.564	M/Nw	1.14581	0.831854	-0.0832882	0.905062	0.0651141	0.701619	0.586653	1.03326	-0.548034	-0.124349	-0.0876723	-0.191531	-0.123893	-0.100079	-0.108539	0.391248	0.377143	-0.101953	0.730146	0.975987	0.240843	0.933773	-0.384402	-0.455696	-0.132681	0.301546	0.234221	0.173009	0.152918	0.292333	-0.062531	0.0308666	-0.391101	-0.0582737	-0.0952638	-0.102731	0.206649	0.43676	-0.670094	-0.122928	-0.583251	0.774973	1.5353	-0.149347	-0.477639	-0.858972
male	12.567	M/Nw	0.258435	0.144583	-1.01665	-1.58467	-1.26752	-1.28854	-1.06079	-1.065	-0.587367	-0.402121	-0.679382	-1.14624	-1.10926	-0.931963	-0.464036	-0.39019	-0.545578	0.182206	-0.803905	-0.793584	-0.713542	-0.58309	0.100271	-0.541354	-0.901019	0.332548	0.390091	0.32776	-1.15583	-0.977581	-0.439882	-0.313452	-0.725404	-1.06612	-0.965108	-0.906624	-1.10672	-1.18094	-0.554027	-1.99902	-0.448507	-0.814256	-0.783234	-0.813145	0.388554	0.357094
male	12.567	M/Lw	0.571708	0.697272	1.78604	1.12095	0.848396	0.856271	1.04553	1.27381	-0.358466	1.09652	0.0635971	0.0361737	0.0147585	0.160422	1.20684	0.188313	0.400143	-1.19124	0.462915	0.0555152	1.15374	0.70536	-1.53636	-0.127613	0.351595	0.775722	1.13934	1.34544	0.5141	0.717087	1.23175	-0.357301	-0.348761	0.189307	0.26776	0.124817	0.354535	0.713226	1.18163	0.796877	-0.176885	0.960627	0.419756	0.823563	-1.03673	-0.706964
male	12.581	M/Nw	0.219146	0.699776	-0.448758	-0.741443	-0.86063	-0.483462	-0.792995	-1.43152	-0.369533	1.59441	-0.152838	-0.414402	-0.29432	-0.379694	1.57352	-0.384591	-0.376699	-0.0679715	-0.370954	-0.465149	0.239337	-0.0585963	-0.117592	-0.137335	-0.436865	1.63031	1.07823	1.0916	-0.472333	-0.380553	1.56714	0.125073	-0.362738	-0.282068	-0.167767	-0.204663	-0.224977	-0.0308968	-1.40151	-1.38625	-0.242998	-0.274775	-0.401885	-0.177589	-0.0259569	0.205086
male	12.586	O/Nw	0.57876	0.521474	0.416246	0.809709	0.439392	0.758173	0.704609	0.978888	1.21561	0.718241	0.656196	0.569126	0.601398	1.06794	0.855003	0.351665	1.16465	-0.0862527	0.00225969	0.173781	-0.253934	0.486652	-0.992008	0.877193	1.03291	0.682045	0.884886	0.926173	1.06954	1.458	0.836523	-0.344549	1.02194	1.17869	1.136	0.756018	0.417402	0.657257	1.36663	0.623523	0.968893	0.432235	0.465657	1.383	-0.633294	0.357094
male	12.586	O/Nw	0.738464	0.61795	1.21571	1.05403	0.867268	0.968927	0.999626	1.03369	1.26433	1.60023	0.817024	0.801951	0.816992	0.62127	1.8595	0.896746	0.900779	-0.530502	0.876465	0.660338	1.3891	0.939153	-1.62374	1.03695	0.60942	0.623288	1.12385	1.10115	1.12603	0.803552	1.8714	-0.0307724	1.14537	1.05957	1.24656	1.17426	1.09767	0.823265	-0.455922	0.168919	1.03287	0.139038	0.628325	2.35094	-0.839126	0.965128
male	12.586	M/Nw	-0.0531739	-0.010483	0.43248	-0.636735	0.130124	0.215992	-0.0647811	0.269189	-0.62352	0.617869	-0.213257	-0.183723	-0.283137	-0.492338	0.612376	-0.356413	-0.317512	0.551562	0.180112	0.0822106	0.675716	0.732698	-0.464539	-0.323395	-0.523422	0.0922008	-0.113931	-0.0677916	-0.0418018	-0.00393077	0.557831	0.399405	-0.400252	-0.462191	-0.41084	-0.124279	-0.386196	-0.353697	-0.541133	-2.83762	-0.471633	0.12218	0.155005	-0.0644181	-0.330928	-0.250939
male	12.589	M/Ow	1.89356	2.1424	0.52991	0.025074	1.18125	1.18331	-0.0101824	-0.217871	2.87846	1.18508	2.82574	2.70821	2.68407	2.3375	1.13017	1.68243	1.68482	1.6221	2.20213	2.0875	0.18835	-0.221774	0.40349	3.26975	2.32926	0.872627	-3.10897	-3.03156	2.93263	2.5838	1.11791	2.72804	2.66053	0.811078	0.611093	3.37796	2.47932	2.48881	0.671934	0.516891	3.16916	2.31399	2.67042	1.81308	0.98376	2.18119
male	12.597	O/Ow	0.616274	2.78719	1.05751	1.44417	0.84091	1.02855	1.21717	0.917847	1.76711	1.99795	1.44239	1.37072	1.46827	1.05566	2.09166	1.77643	2.0301	-0.740702	1.37304	1.40084	0.605929	1.12699	-1.42721	1.96335	1.02871	0.512604	0.956509	0.997017	1.70748	1.85063	2.10784	0.217129	1.59677	1.85263	1.9557	1.57656	1.28901	1.67125	0.860773	0.567768	1.89447	0.532244	0.705715	2.18097	-0.0475039	1.87718
male	12.6	M/Ow	1.03548	1.45221	-0.426302	0.241038	-0.113584	0.806929	-0.0545414	0.776136	1.40025	-0.0262624	1.32343	1.97853	1.82259	0.892084	-0.0443862	1.01551	1.10318	0.822261	0.940922	0.988167	-0.680062	-0.197726	-0.119371	1.53726	0.857762	0.0117132	-0.994527	-0.833252	0.912272	1.03668	-0.0701428	0.707203	1.12242	0.431935	0.538816	1.63136	0.692718	1.13076	0.562622	0.905806	1.6018	1.62055	1.82205	0.519976	0.943712	1.57316
male	12.611	O/Ow	0.524782	0.340274	0.602864	-0.444017	-0.168343	-0.588003	-0.0763992	-0.552507	0.0925902	-0.0320583	0.1223	-0.0361056	-0.128769	0.543682	0.0570935	0.178583	0.45905	-0.792251	0.80752	0.894747	0.28927	0.256343	-0.889916	-0.117923	1.04812	-1.38511	-5.68841	-5.55194	-0.326771	0.110366	0.0914899	-0.623098	-0.0489279	-1.8917	-1.72261	0.3432	0.289675	0.48011	0.607921	-1.44343	-0.107217	0.144547	0.482382	0.300069	-1.01387	-1.315
male	12.622	O/Hw	-0.239151	-0.43301	0.614111	0.873278	0.804187	1.09237	0.840118	1.20835	0.311462	-0.880824	-0.154521	0.300194	0.240588	0.871731	-0.682766	-0.51212	-0.504249	0.308578	0.612359	0.653143	0.59028	0.937153	-0.792838	0.20205	0.692955	-0.180924	-0.852379	-0.707433	-0.688343	-0.848164	-0.659374	-0.00682611	0.200165	1.15292	0.691794	0.882333	0.37219	0.224541	0.0022502	-0.194719	0.423959	0.642076	0.373587	0.269383	-0.483136	-0.0989305
male	12.622	M/Ow	2.06254	1.85204	1.47304	0.882028	1.5664	1.9208	1.40416	1.56277	1.7618	0.760304	2.0175	1.48404	1.54017	1.48099	0.749386	2.41333	2.24251	0.960114	1.82893	1.71772	0.973003	0.0769595	-0.352012	1.7182	1.68778	0.0291115	-0.203019	-0.37219	2.10638	2.16223	0.699812	0.6513	1.60124	1.61896	1.66573	1.88295	1.58	1.58701	0.929782	1.63247	1.7818	1.93734	2.05273	1.3242	0.235033	0.813119
male	12.649	M/Lw	-0.203109	0.235274	2.13338	2.11493	1.80467	1.76763	1.6721	1.93258	-0.655752	2.10928	-0.861703	-0.334417	-0.338439	-1.00832	2.24563	-0.368815	-0.278035	-0.822538	-0.308634	-0.0617306	1.26978	1.54754	-1.77871	-0.711225	-0.907615	1.07434	0.76667	0.927337	-0.953415	-0.900501	2.24393	-0.718529	-0.69027	-0.853311	-1.01189	-0.224577	-0.333801	0.00469034	1.63754	1.04819	-0.698833	-1.0459	-0.812757	0.504658	-1.09747	-0.0989305
male	12.658	M/Nw	-0.0078172	0.172163	0.365033	0.454023	-0.264065	0.355367	-0.07009	0.4999	0.325015	0.369875	-0.0687185	-0.0910625	-0.123017	0.089168	0.417568	0.302373	0.527282	-0.698439	0.245829	0.148394	0.835153	0.59103	-0.166777	-0.0791592	-0.0790279	1.57122	1.05713	0.509638	0.354598	-0.00482269	0.410986	-0.625682	0.0355042	0.0152856	-0.0380629	-0.0978269	0.52194	0.651901	-1.00948	-0.319874	0.0966274	0.490588	0.524122	0.184075	-0.230658	0.205086
male	12.668	O/Ow	2.21822	1.90091	1.46441	-0.44485	1.81211	1.22214	1.0735	1.23979	3.03815	1.3582	3.07567	2.4163	2.25302	2.21206	1.3426	3.49156	3.13003	1.85583	2.58583	1.75099	0.817501	-0.640383	-0.210911	3.14048	2.27948	2.35806	0.345032	0.391119	2.8626	2.74876	1.3315	1.79239	3.17232	2.57519	2.79356	2.8771	3.04885	3.03082	1.237	0.441094	3.17208	2.19379	1.5335	2.27076	0.767336	2.18119
male	12.668	M/Lw	0.697988	0.604872	0.432559	0.596729	-0.324004	-0.218732	0.0308672	-0.216649	-1.26992	0.883262	-1.17797	-1.02462	-0.825897	-1.0766	0.890519	-1.59637	-1.39073	-1.46175	-1.61429	-1.40602	0.221278	0.264188	-0.502391	-1.02286	-1.1513	0.870291	0.933889	0.875024	-0.961561	-0.75295	0.862591	-0.456266	-1.2173	-1.5502	-1.46298	-1.00492	-1.86751	-1.90406	0.407541	0.658041	-1.12522	-1.42538	-1.15941	-0.794793	-0.469475	-0.554955
male	12.682	M/Ow	1.721	1.5319	-0.49323	0.174518	-0.139627	0.605657	-0.112162	0.196554	1.27614	0.363392	1.29005	0.638281	0.81292	1.09291	0.261985	2.11804	2.02848	0.738378	1.75112	1.68943	-0.228002	-0.00564286	0.171606	1.21879	1.1562	-0.0769153	-0.0779183	0.00929533	1.86707	2.0476	0.24786	0.936955	0.87402	1.35204	1.32315	1.24774	1.5134	1.78502	-0.515449	0.366395	1.40698	1.46422	1.9943	0.586991	0.590414	0.965128
male	12.685	O/Ow	0.459141	1.11596	-0.97485	-0.156416	-1.70153	-0.307682	-1.35762	-0.290307	0.00897272	0.316687	0.00707709	-0.105702	0.137973	0.0297075	0.477433	0.0603391	0.0756625	-0.713442	0.119767	-0.481819	-0.363489	-0.114012	-0.839547	0.181651	0.121237	-0.61301	-0.329454	-0.118269	-0.183558	-0.206415	0.436646	-0.237882	-0.203426	0.0396212	-0.0742865	0.206403	0.0716316	-0.0134773	-1.20066	-0.0791246	0.0853046	0.158526	-0.329854	0.388921	-0.496854	0.0530779
male	12.69	M/Nw	0.0739345	0.0583046	-0.587184	-0.368862	-0.118993	-0.587247	0.102971	-0.3059	-0.647268	0.642097	-0.517484	-0.294088	-0.312087	-0.776919	0.717294	-0.0756568	0.0860609	0.262774	-0.50483	-0.165454	0.0427626	0.0947891	-0.796905	-0.426015	-0.686331	-0.564755	-0.322377	-0.136871	-0.469426	-0.503894	0.705611	-0.074331	-0.663252	-0.598355	-0.561356	-0.446185	-0.45858	-0.237337	-1.26944	-0.95067	-0.523669	-0.280037	-0.247986	-0.129243	-0.339989	-0.0989305
male	12.69	M/Lw	0.124989	-0.232633	-0.265366	-1.24273	-0.244934	-0.828499	-0.234604	-0.590633	-0.841725	0.642097	-0.757027	-0.750896	-0.681383	-0.683877	0.675607	0.0717488	-0.510796	0.490354	-0.359955	-0.788297	-0.0734481	-0.493349	-0.777371	-0.590623	-0.507936	-0.998837	1.53934	1.3415	-0.099201	-0.0617851	0.705611	-0.385451	-0.673112	-0.485014	-0.752157	-0.57224	-0.740427	-1.24292	-0.380054	-1.49191	-0.662756	-0.975802	-1.64219	-0.300183	-0.561454	-0.554955
male	12.696	M/Lw	0.142152	0.160954	1.80201	0.0646222	0.634049	-0.884624	0.921313	-0.627098	-0.949933	1.40934	-1.16463	-1.40139	-1.43382	-0.670306	1.44685	-1.09292	-1.14866	-2.05913	-1.41761	-1.40851	0.850906	-0.649651	-1.34697	-1.18333	-0.561919	0.210495	1.44966	1.62957	-0.978917	-0.808492	1.44719	-1.38875	-0.811333	-1.13388	-1.21095	-1.21028	-1.49854	-1.5582	1.84581	1.4974	-0.951059	-0.943127	-1.13453	-0.402356	-1.02246	-1.01098
male	12.701	O/Hw	-0.122953	-0.27471	0.974994	1.25512	1.82924	1.44279	1.58693	1.57156	1.29543	0.818305	1.09144	0.842306	0.912655	0.624704	0.86467	1.79639	1.71419	0.84381	1.2406	1.46714	0.902732	0.656446	0.123046	1.33654	0.687912	0.308001	0.02283	-0.0717482	0.939239	1.18917	0.858636	0.619745	0.989803	1.19218	1.5108	1.33333	1.31604	1.54164	0.0754299	1.17281	1.38677	0.427509	0.154609	1.03219	0.322918	1.42115
male	12.71	O/Ow	1.57044	1.70473	1.43464	0.148299	0.965183	0.893466	1.00136	0.576288	1.44982	0.866154	1.38128	1.2395	1.11513	0.855018	0.956199	1.46376	1.63962	0.216493	1.72943	1.80593	1.67232	0.441017	-0.308816	1.22583	0.90142	0.555716	0.584796	0.59478	1.2848	1.96382	0.996068	0.678149	1.08428	1.38261	1.25991	1.31832	1.20473	1.54618	-0.607036	-0.626492	1.28817	1.62829	1.36651	1.43502	-0.0785653	0.965128
male	12.71	M/Nw	0.966718	1.13997	-1.26412	-1.71872	-2.06619	-2.2858	-1.89061	-2.29923	-0.981767	0.265438	-0.368853	-0.379569	-0.212277	-0.66503	0.359648	0.0484142	-0.141691	-1.11298	0.188917	0.327354	0.022838	-0.10424	-1.07088	-0.355158	-0.58352	0.112977	-0.436966	-0.531886	-0.402522	-0.0615092	0.327809	0.313134	-1.09791	-0.378606	-0.471176	0.260177	-0.420812	-0.47975	-2.58842	-3.27906	-0.614508	0.0155832	0.579564	-0.0302896	-0.60265	-0.402947
male	12.718	M/Lw	-0.186712	-0.293166	0.217386	1.15623	-0.126019	0.744277	0.457864	1.19828	-0.848509	1.80294	-0.826014	-0.359672	-0.467114	-0.897789	1.86482	-0.714949	-0.735862	-0.768648	-1.06151	-0.522761	0.758124	1.3538	-0.919752	-0.667608	-0.932032	0.292097	1.43286	1.4108	-0.545744	-0.397055	1.8855	-0.935016	-0.861415	-0.712672	-0.647504	-0.183732	-0.634033	-0.395464	-1.14545	-0.495299	-0.757992	-0.187781	-0.0836387	0.0744581	-0.762575	-0.0989305
male	12.721	M/Lw	0.624883	0.625369	-0.423586	-0.925199	-1.10211	-1.16544	-0.716139	-1.00784	-1.05069	1.52099	-0.835877	-0.115949	-0.217171	-1.28647	1.48459	-0.350194	-0.164891	-0.76977	-0.609286	-0.746341	-0.199724	-0.207407	-1.04513	-0.598115	-1.32128	1.0349	0.232872	0.277364	-0.426318	-0.488291	1.4998	-0.832255	-1.22902	-0.834392	-0.809659	-0.487356	-1.09183	-0.999085	-0.434495	-1.44719	-0.854068	-0.810806	-0.551908	-0.249565	-0.309556	0.205086
male	12.732	M/Lw	-0.734459	-0.570789	1.73209	2.07927	1.22517	1.37891	1.12823	1.56754	-0.636922	1.84449	-0.368853	0.0283196	0.0909519	-0.459867	1.78956	-0.731676	-0.668132	-1.29884	-0.237026	-0.283048	1.16173	1.5889	-0.822022	-0.419686	-0.288493	-0.312434	0.664637	0.60649	0.141722	0.031336	1.78461	-0.499947	-0.353847	-0.219925	-0.17511	0.338792	0.03955	-0.110187	1.05652	0.888605	-0.546354	-0.59052	-0.255432	0.00321554	-0.674997	-0.554955
male	12.742	Y/Nw	0.533232	0.971729	-1.84877	-0.810867	-2.44574	-2.09522	-2.2929	-2.12823	-1.03906	0.154566	-0.566358	-0.683199	-0.794479	-1.13456	0.246449	0.222459	0.238959	-1.59369	-0.0484929	-0.474945	-0.897266	-1.45139	-0.224565	-0.768249	-1.00967	-0.693376	0.231202	0.241455	-0.280855	-0.278226	0.239837	-0.0637949	-1.17432	-0.456648	-0.422741	-0.796655	-0.789334	-0.943837	-1.84304	1.40214	-0.911627	-0.183939	-0.381437	-0.184633	-0.5529	-0.402947
[truncated: 1,842 more rows]
