# Supplementary material for: Body typing of children and adolescents using 3D-body scanning
Source: PLoS One. 2017 Oct 20;12(10):e0186881. doi: 10.1371/journal.pone.0186881 (PMC5650166; doi:10.1371/journal.pone.0186881)
Supplement: S2 Table — (XLSX) [file pone.0186881.s003.xlsx]

## Sheet: Body measures list
Measure	Included in Analysis	Meta-measure cluster
ANKLE_GTH_L	yes	A
ANKLE_GTH_R	yes	A
ARM_LTH_L	yes	D
ARM_LTH_R	yes	D
ARM_LTH_T_NECK_B_L	yes	D
ARM_LTH_T_NECK_B_R	yes	D
ARM_LTH_T_NECK_L	yes	D
ARM_LTH_T_NECK_R	yes	D
BELLY_CIRC	yes	F
BELLY_CIRC_HT	yes	C
BMI	yes	F
BUST_CHEST_GTH	yes	F
BUST_CHEST_GTH_HZ	yes	F
BUTTOCK_GTH	yes	F
BUTTOCK_HT	yes	C
CALF_GTH_L	yes	F
CALF_GTH_R	yes	F
CR_SHOULDER_O_NECK	yes	A
FOREARM_GTH_L	yes	G
FOREARM_GTH_R	yes	G
FOREARM_LTH_L	yes	D
FOREARM_LTH_R	yes	D
HEAD_CIRC	yes	A
HIGH_WAIST_GTH	yes	H
HIP_GTH	yes	F
HIP_HT	yes	C
HT	removed due to body height normalization
INSEAM_L	yes	C
INSEAM_R	yes	C
KNEE_GTH_L	yes	F
KNEE_GTH_R	yes	F
KNEE_HT	yes	C
MID_NECK_GTH	yes	A
MIDDLE_HIP	yes	F
THIGH_GTH_L_HZ	yes	F
THIGH_GTH_R_HZ	yes	F
UNDERBUST_CIRC_HZ	yes	H
UP_ARM_GTH_L	yes	F
UP_ARM_GTH_R	yes	F
UP_ARM_LTH_L	yes	B
UP_ARM_LTH_R	yes	B
WAIST_GTH	yes	H
WRIST_GTH_L	yes	A
WRIST_GTH_R	yes	A
WT	yes	E
WTH	yes	A

## Sheet: Meta-measures details
Meta-measure	associated body measures
A	ACROSS_FRONT_WTH
	CR_SHOULDER
	CR_SHOULDER_O_NECK
	UP_ARM_GTH_L
	UP_ARM_GTH_R
	WTH_ARMPITS
B	BELLY_CIRC
	BELLY_DEPTH
	BMI
	BREAST_DEPTH
	BUST_CHEST_GTH
	BUST_CHEST_GTH_HZ
	BUTTOCK_DEPTH
	BUTTOCK_GTH
	CALF_GTH_L
	CALF_GTH_R
	CROTCH_LTH_R
	HIGH_HIP_GTH
	HIGH_WAIST_GTH
	HIP_DEPTH
	HIP_GTH
	KNEE_GTH_L
	KNEE_GTH_R
	MAX_BELLY_CIRC
	MAX_BELLY_DEPTH
	MIDDLE_HIP
	MIN_LEG_GTH_L
	MIN_LEG_GTH_R
	TORSO_WTH_WAIST
	WAIST_GTH
	WAISTBAND
	WAISTBAND_DEPTH
	WHtR
C	THIGH_GTH_L_HZ
	THIGH_GTH_R_HZ
D	CROTCH_LTH_AT_WB
	CROTCH_LTH_AT_WB_A
	HEAD_CIRC
	HIP_THIGH_GTH
E	SHOULDER_ANGLE_L
	SHOULDER_ANGLE_R
F	DEV_WB_FROM_WAIST_B
	DEV_WB_FROM_WAIST_F
	DEV_WB_FROM_WAIST_S
	DIST_CROTCH_WAISTBAN
	DIST_WAISTBAND_BUTT
	DIST_WAISTBAND_KNEE
	HEAD_HT
	SCAPULA_HT_2
	SIDESEAM_3D_WD_L
	SIDESEAM_3D_WD_R
	SIDESEAM_ANKLE_L
	SIDESEAM_ANKLE_R
	SIDESEAM_L
	SIDESEAM_R
	WAISTBAND_B_HT
	WAISTBAND_F_HT
	WAISTBAND_HT
	WB_BUTTOCK_HT_L
	WB_BUTTOCK_HT_R
G	BELLY_CIRC_HT
	BREAST_HT
	BUTTOCK_HT
	CROTCH_HT
	FOREARM_LTH_L
	FOREARM_LTH_R
	HIGH_WAIST_HT
	HT_SHOULDER_BLADES
	IN_LEG_ANKLE_L
	IN_LEG_ANKLE_R
	INSEAM_L
	INSEAM_R
	KNEE_HT
	MAX_BELLY_CIRC_HT
	NECK_HT_FRONT
	SIDESEAM_WAIST_L
	SIDESEAM_WAIST_R
	WAIST_HT
H	DIST_NECK_KNEE
	DIST_NECK_T_HIP
	DIST_WAIST_KNEE
	SIDE_UP_TORSO_LTH_L
	SIDE_UP_TORSO_LTH_R
	WAIST_BUTTOCK_HT_L
	WAIST_BUTTOCK_HT_R
	WAIST_T_BUTTOCK
	WAIST_T_HIGH_HIP_B
I	ARM_LTH_L
	ARM_LTH_R
	ARM_LTH_T_NECK_L
	ARM_LTH_T_NECK_R
	UP_ARM_LTH_L
	UP_ARM_LTH_R
J	ARM_LTH_T_NECK_B_L
	ARM_LTH_T_NECK_B_R
	NECK_AC_BACK_WTH_AL
K	AC_BACK_WTH
	AC_BACK_WTH_AL
	CROTCH_LTH
	CROTCH_LTH_F
	MID_NECK_GTH
	NECK_AT_BASE_GTH
	NECK_DEPTH
	NECK_DIAM
	TOT_TORSO_GTH
	UNDERBUST_CIRC_HZ
	WHR
	WT
	WTH_THIGH_L
	WTH_THIGH_R
L	ANKLE_GTH_L
	ANKLE_GTH_R
	ELBOW_GTH_L
	ELBOW_GTH_R
	FOREARM_GTH_L
	FOREARM_GTH_R
	UP_ARM_DIAM_L
	UP_ARM_DIAM_R
	WRIST_GTH
M	NECK_L_T_WAIST_B
	NECK_R_T_WAIST_B
	NECK_WAIST_C_BACK
Not in meta-measures
singleton	ABSI
	ANKLE_HT
	BUST_PT_T_NECK_R
	DIST_AC_B_WTH_WAIST
	DIST_WAISTBAND_HIP
	HIP_HT
	NECK_F_T_WAIST
	NECK_HT
	NECK_R_WAIST_OV_BL
	SHOULDER_WTH_L
	SHOULDER_WTH_R
Removed in preprocessing	BUST_PT_AR_NECK
	BUST_PT_T_NECK_L
	BUST_PT_WTH
	HT
	NECK_F_T_WAIST_OV_BL
	WRIST_GTH_L
	WRIST_GTH_R
